# Supplementary material for: Effect of concentration and duration of particulate matter exposure on the transcriptome and DNA methylome of bronchial epithelial cells
Source: Environ Epigenet. 2021 Feb 28;7(1):dvaa022. doi: 10.1093/eep/dvaa022 (PMC7928203; doi:10.1093/eep/dvaa022)
Supplement: dvaa022_Supplementary_Data [file dvaa022_supplementary_data.zip]

Archive with 7 entries (7 files):
- STable 4 High dose 24h all DMR.xlsx
- STable 5 Pathways of DM genes.xlsx
- STable 6 High dose DEG and DMG.xlsx
- Supplemental Figures.docx
- STable 1 High dose 24h DE genes updated.xlsx
- STable 2 High dose 24h DE pathways and genes.xlsx
- STable 3 High dose 24h low dose 24h meta genes.xlsx
