# Supplementary material for: Effect of concentration and duration of particulate matter exposure on the transcriptome and DNA methylome of bronchial epithelial cells
Source: Environ Epigenet. 2021 Feb 28;7(1):dvaa022. doi: 10.1093/eep/dvaa022 (PMC7928203; doi:10.1093/eep/dvaa022)
Supplement: dvaa022_Supplementary_Data [file dvaa022_supplementary_data.zip › STable 4 High dose 24h all DMR.xlsx]

## Sheet: PM24hours30dose_v_Control24hour
Supplemental Table 4
Differentially Methylated Regions (DMR) in Cells Treated with PM2.5 (30 µg/cm2) vs Control, 24 hours
Chromosome	DMR start	DMR end	Methylation in PM-treated (%)	Methylation in control (%)	Difference in methylation (%)	Condition hypermethylated	Adjusted p-value	Annotated Entrez ID	Annotated gene symbol	Annotated gene region
chr1	899301	899350	97.3585	86.5749	10.7836	PM24hours30dose	2.33372e-06	NA	NA	intergenic:13
chr1	906001	906050	65.5963	80.7692	-15.1729	Control24hours	0.0110759	NA	NA	intron:102
chr1	972551	972600	78.4679	89.5062	-11.0383	Control24hours	0.00623045	84069	PLEKHN1	promoter:81
chr1	973051	973100	83.8298	67.5676	16.2622	PM24hours30dose	0.014397	84069	PLEKHN1	promoter:81
chr1	980601	980650	60	82.4121	-22.4121	Control24hours	0.026055	84808	PERM1	1to5kb:8291
chr1	1028051	1028100	62.1359	48.9418	13.1941	PM24hours30dose	0.00740303	375790	AGRN	intron:322
chr1	1070101	1070150	60.5263	87.3684	-26.8421	Control24hours	0.0113907	NA	NA	intergenic:17
chr1	1075401	1075450	55.1832	66.7244	-11.5412	Control24hours	0.0226132	401934	RNF223	1to5kb:8300
chr1	1076051	1076100	63.1336	80.2956	-17.1619	Control24hours	0.0175281	401934	RNF223	1to5kb:8300
chr1	1129401	1129450	62.6761	43.4579	19.2181	PM24hours30dose	0.0209484	NA	NA	intergenic:19
chr1	1149251	1149300	43.7063	28.719	14.9873	PM24hours30dose	0.00396448	NA	NA	intergenic:20
chr1	1170351	1170400	70.0772	46.6227	23.4545	PM24hours30dose	0.0129909	254173	TTLL10	1to5kb:101
chr1	1198751	1198800	32.3625	43.9655	-11.6031	Control24hours	0.0294509	NA	NA	intergenic:21
chr1	1210301	1210350	78.6813	64.7059	13.9754	PM24hours30dose	0.00341743	8784	TNFRSF18	1to5kb:8321
chr1	1235701	1235750	50.8681	63.2743	-12.4063	Control24hours	0.000802786	51150	SDF4	1to5kb:8328
chr1	1243951	1244000	65.7534	77.5148	-11.7614	Control24hours	0.0390589	388581	FAM132A	promoter:8335
chr1	1256601	1256650	86.4583	98.2609	-11.8025	Control24hours	0.0051975	118424	UBE2J2	promoter:8348
chr1	1265901	1265950	61.9512	40.4145	21.5367	PM24hours30dose	0.0138118	118424	UBE2J2	1to5kb:8356
chr1	1279201	1279250	77.7251	52.8239	24.9012	PM24hours30dose	0.00082035	6339	SCNN1D	1to5kb:111
chr1	1286901	1286950	49.7207	66.7845	-17.0638	Control24hours	0.0158934	6339	SCNN1D	promoter:119
chr1	1331501	1331550	67.1154	56.3444	10.771	PM24hours30dose	0.0294978	83756	TAS1R3	exon:726
chr1	1362151	1362200	58.4535	73.1183	-14.6648	Control24hours	0.00239976	54587	MXRA8	promoter:8441
chr1	1402401	1402450	18.1481	30	-11.8519	Control24hours	0.0483856	81669	CCNL2	1to5kb:8454
chr1	1460001	1460050	79.6774	90.6593	-10.9819	Control24hours	0.0066847	219293	ATAD3C	1to5kb:146
chr1	1523301	1523350	100	82.6531	17.3469	PM24hours30dose	0.00136701	55210	ATAD3A	promoter:158
chr1	1547751	1547800	96.8539	85.8462	11.0078	PM24hours30dose	0.000174097	29101	SSU72	1to5kb:8493
chr1	1578501	1578550	71.7778	86.217	-14.4392	Control24hours	0.0476858	NA	NA	1to5kb:160
chr1	1630601	1630650	89	73.1959	15.8041	PM24hours30dose	0.000147072	8510	MMP23B	1to5kb:193
chr1	1699551	1699600	72.6141	90.7563	-18.1422	Control24hours	0.00451835	8510	MMP23B	intron:1069
chr1	1917051	1917100	80.2875	57.9268	22.3606	PM24hours30dose	3.59058e-06	163688	CALML6	exon:1310
chr1	1958451	1958500	96.1538	74.7253	21.4286	PM24hours30dose	0.0183004	85452	CFAP74	intron:48059
chr1	1968901	1968950	28.9048	46.9298	-18.025	Control24hours	0.0221603	85452	CFAP74	intron:48065
chr1	2030201	2030250	76.8236	87.7939	-10.9702	Control24hours	0.000102301	2563	GABRD	exon:1331
chr1	2071901	2071950	55.6213	69.7674	-14.1461	Control24hours	0.0275411	5590	PRKCZ	1to5kb:219
chr1	2126851	2126900	89.4231	73.4824	15.9406	PM24hours30dose	0.010205	5590	PRKCZ	intron:1123
chr1	2136851	2136900	77.4194	49.2126	28.2068	PM24hours30dose	0.0422196	5590	PRKCZ	intron:1124
chr1	2159501	2159550	93.6508	78.7671	14.8837	PM24hours30dose	0.0164743	5590	PRKCZ	intron:1129
chr1	2175951	2176000	61.1111	14.8148	46.2963	PM24hours30dose	1.58096e-06	5590	PRKCZ	intron:1135
chr1	2179651	2179700	49.7817	70.5314	-20.7497	Control24hours	0.032215	5590	PRKCZ	intron:1135
chr1	2226551	2226600	95.7055	79.3103	16.3952	PM24hours30dose	0.00291757	6497	SKI	1to5kb:241
chr1	2322951	2323000	75.2	56.7308	18.4692	PM24hours30dose	0.0095847	79906	MORN1	intron:48204
chr1	2339051	2339100	80	93.1937	-13.1937	Control24hours	0.00572058	79906	MORN1	intron:48207
chr1	2378401	2378450	42.2549	56.2982	-14.0433	Control24hours	4.43781e-05	79906	MORN1	1to5kb:8608
chr1	2403051	2403100	82.1782	96.25	-14.0718	Control24hours	0.048401	11079	RER1	exon:1557
chr1	2411701	2411750	34.0909	45.1923	-11.1014	Control24hours	0.0186404	5192	PEX10	promoter:8623
chr1	2799951	2800000	11.2676	34	-22.7324	Control24hours	0.0418366	NA	NA	intergenic:47
chr1	2864401	2864450	34.8837	18.8139	16.0698	PM24hours30dose	0.00124706	NA	NA	intergenic:48
chr1	2876401	2876450	51.5152	82.3529	-30.8378	Control24hours	0.00329943	NA	NA	intergenic:48
chr1	2878701	2878750	37.2549	72.7273	-35.4724	Control24hours	0.0251466	NA	NA	intergenic:48
chr1	2895951	2896000	7.65432	38.5135	-30.8592	Control24hours	5.02463e-06	NA	NA	intergenic:48
chr1	2907301	2907350	49.3056	67.2222	-17.9167	Control24hours	0.0319416	NA	NA	intergenic:48
chr1	2919751	2919800	21.3213	37.1429	-15.8215	Control24hours	0.00571795	NA	NA	intergenic:48
chr1	2931601	2931650	16.7785	43.6893	-26.9108	Control24hours	0.00122806	NA	NA	intergenic:48
chr1	3079051	3079100	38.7755	64.9746	-26.1991	Control24hours	0.0171215	63976	PRDM16	intron:1613
chr1	3080701	3080750	51.3889	36.1305	15.2584	PM24hours30dose	0.0036788	63976	PRDM16	intron:1613
chr1	3081051	3081100	23.1343	46.0606	-22.9263	Control24hours	0.0057718	63976	PRDM16	intron:1613
chr1	3083601	3083650	0.980392	21.7742	-20.7938	Control24hours	0.000428479	63976	PRDM16	intron:1613
chr1	3105401	3105450	37.0478	47.5709	-10.5231	Control24hours	0.0272706	63976	PRDM16	intron:1613
chr1	3112401	3112450	84.2466	95.4802	-11.2337	Control24hours	0.0119757	63976	PRDM16	intron:1613
chr1	3122451	3122500	16.5217	30.3167	-13.795	Control24hours	0.0202963	63976	PRDM16	intron:1613
chr1	3134601	3134650	82.6804	69.3676	13.3128	PM24hours30dose	0.0446806	NA	NA	promoter:8665
chr1	3194851	3194900	22.5753	36.7299	-14.1546	Control24hours	0.000942183	63976	PRDM16	intron:1614
chr1	3195601	3195650	21.4141	10.5906	10.8235	PM24hours30dose	7.48535e-06	63976	PRDM16	intron:1614
chr1	3213701	3213750	35.0427	13.7255	21.3172	PM24hours30dose	0.0314797	63976	PRDM16	intron:1614
chr1	3233101	3233150	2.15054	15.873	-13.7225	Control24hours	0.0144929	63976	PRDM16	1to5kb:305
chr1	3233251	3233300	29.7297	78.8462	-49.1164	Control24hours	0.000180993	63976	PRDM16	1to5kb:305
chr1	3241151	3241200	34.3602	21.0843	13.2759	PM24hours30dose	0.046198	63976	PRDM16	1to5kb:306
chr1	3267601	3267650	39.5639	22.7273	16.8366	PM24hours30dose	0.0319827	63976	PRDM16	intron:1615
chr1	3268451	3268500	77.6398	56.044	21.5958	PM24hours30dose	0.0435541	63976	PRDM16	intron:1615
chr1	3275301	3275350	42.9613	32.7913	10.17	PM24hours30dose	0.00441875	63976	PRDM16	intron:1615
chr1	3289101	3289150	64.2045	81.9672	-17.7627	Control24hours	0.0283983	63976	PRDM16	intron:1615
chr1	3322551	3322600	66.5934	76.7145	-10.1211	Control24hours	0.0340687	63976	PRDM16	intron:1615
chr1	3367751	3367800	43.8596	82.716	-38.8564	Control24hours	0.0425487	63976	PRDM16	intron:1615
chr1	3395601	3395650	86.9347	69.3989	17.5358	PM24hours30dose	0.011869	63976	PRDM16	promoter:307
chr1	3404151	3404200	36.036	15.8879	20.1482	PM24hours30dose	0.00663096	63976	PRDM16	intron:1618
chr1	3408901	3408950	72.0096	91.2879	-19.2783	Control24hours	0.000221262	63976	PRDM16	intron:1620
chr1	3417501	3417550	24.9084	9.28571	15.6227	PM24hours30dose	0.0011065	63976	PRDM16	intron:1622
chr1	3427801	3427850	35.2071	8.74317	26.4639	PM24hours30dose	0.000505035	63976	PRDM16	intron:1626
chr1	3433751	3433800	57.5342	72.7273	-15.193	Control24hours	0.0145783	63976	PRDM16	exon:1926
chr1	3460051	3460100	37.4396	25.731	11.7086	PM24hours30dose	0.0367519	27237	ARHGEF16	intron:1710
chr1	3462851	3462900	78.8462	94.0299	-15.1837	Control24hours	0.0308005	27237	ARHGEF16	1to5kb:311
chr1	3478451	3478500	81.9951	66.289	15.7062	PM24hours30dose	0.0251282	27237	ARHGEF16	exon:2030
chr1	3499551	3499600	51.9139	66.25	-14.3361	Control24hours	0.000475135	1953	MEGF6	1to5kb:8671
chr1	3503001	3503050	83.3333	62.3656	20.9677	PM24hours30dose	0.00188764	1953	MEGF6	intron:48498
chr1	3533901	3533950	73.1047	85.1638	-12.0591	Control24hours	0.00310253	1953	MEGF6	1to5kb:8667
chr1	3536851	3536900	67.8756	83.3992	-15.5236	Control24hours	0.00331402	1953	MEGF6	intron:48544
chr1	3582601	3582650	79.7203	94.186	-14.4658	Control24hours	0.0122774	1953	MEGF6	intron:48545
chr1	3595451	3595500	67.6301	48.8333	18.7967	PM24hours30dose	8.04658e-07	1953	MEGF6	intron:48546
chr1	3598051	3598100	20.4651	35.4244	-14.9592	Control24hours	0.0357876	1953	MEGF6	intron:48546
chr1	3599151	3599200	42.8016	57.5668	-14.7652	Control24hours	0.00558767	1953	MEGF6	intron:48546
chr1	3607051	3607100	59.4059	80.303	-20.8971	Control24hours	0.00892994	1953	MEGF6	intron:48547
chr1	3645901	3645950	96.4444	81.5789	14.8655	PM24hours30dose	0.011527	49856	WRAP73	intron:48607
chr1	3707151	3707200	14.6586	25.1889	-10.5303	Control24hours	0.0469003	7161	TP73	intron:1772
chr1	3718851	3718900	52.7886	68.008	-15.2195	Control24hours	0.00606041	NA	NA	1to5kb:8687
chr1	3723751	3723800	12.931	2.90909	10.0219	PM24hours30dose	0.0198393	7161	TP73	1to5kb:333
chr1	3736401	3736450	77.7778	56.701	21.0767	PM24hours30dose	0.000431569	NA	NA	promoter:334
chr1	3743201	3743250	72.7468	57.2973	15.4495	PM24hours30dose	0.000706574	57212	TP73-AS1	promoter:8693
chr1	3785251	3785300	76.5957	87.9518	-11.3561	Control24hours	0.032327	57470	LRRC47	1to5kb:8697
chr1	3789051	3789100	87.3457	98.1735	-10.8278	Control24hours	1.59028e-05	57470	LRRC47	1to5kb:8697
chr1	4061301	4061350	20.202	0	20.202	PM24hours30dose	0.00427972	NA	NA	intergenic:59
chr1	4063851	4063900	93.3962	69.2308	24.1655	PM24hours30dose	0.00550836	NA	NA	intergenic:59
chr1	4078701	4078750	55.1887	73.747	-18.5583	Control24hours	0.036849	NA	NA	intergenic:59
chr1	4222701	4222750	98.0769	76.8116	21.2653	PM24hours30dose	0.0330495	NA	NA	intergenic:59
chr1	4367201	4367250	25.5747	11.8705	13.7042	PM24hours30dose	0.020296	NA	NA	intergenic:59
chr1	4555701	4555750	24.0223	47.8261	-23.8037	Control24hours	0.00551491	NA	NA	1to5kb:8716
chr1	4631201	4631250	58.046	35.1955	22.8504	PM24hours30dose	0.0154126	NA	NA	intergenic:62
chr1	4639351	4639400	79.1045	94.4444	-15.34	Control24hours	0.0356672	NA	NA	intergenic:62
chr1	4655551	4655600	22.611	33.28	-10.669	Control24hours	0.00554968	55966	AJAP1	intron:2028
chr1	4658451	4658500	85.2941	98.0769	-12.7828	Control24hours	0.0284362	55966	AJAP1	intron:2028
chr1	4660151	4660200	12	30.9859	-18.9859	Control24hours	0.0321627	55966	AJAP1	intron:2028
chr1	4974851	4974900	89.0244	72.1649	16.8594	PM24hours30dose	0.0332667	NA	NA	intergenic:64
chr1	5477801	5477850	7.40741	37.2549	-29.8475	Control24hours	0.0267183	NA	NA	intergenic:65
chr1	5480801	5480850	82.2878	93.8967	-11.6089	Control24hours	0.00530431	NA	NA	intergenic:65
chr1	5712001	5712050	93.617	56.25	37.367	PM24hours30dose	0.0221018	NA	NA	intergenic:68
chr1	5726401	5726450	39.212	51.5337	-12.3217	Control24hours	0.0459545	NA	NA	intergenic:68
chr1	5757351	5757400	58.0678	39.4203	18.6475	PM24hours30dose	0.011711	NA	NA	intergenic:68
chr1	5770301	5770350	26.2069	41.9825	-15.7756	Control24hours	0.00377635	NA	NA	intergenic:68
chr1	5864551	5864600	82.4701	94.8718	-12.4017	Control24hours	0.0370263	100616421	MIR4689	1to5kb:8721
chr1	5876951	5877000	90.0763	67.8832	22.1931	PM24hours30dose	7.90275e-07	261734	NPHP4	1to5kb:8728
chr1	6066101	6066150	49.7758	66.2162	-16.4404	Control24hours	0.0309154	8514	KCNAB2	intron:2041
chr1	6072801	6072850	77.2727	90.9091	-13.6364	Control24hours	0.0397349	8514	KCNAB2	intron:2042
chr1	6083501	6083550	77.8261	90.6863	-12.8602	Control24hours	0.0322758	8514	KCNAB2	intron:2044
chr1	6106301	6106350	75.4098	91.5254	-16.1156	Control24hours	0.042771	26038	CHD5	intron:48925
chr1	6128051	6128100	54.8361	65.918	-11.0818	Control24hours	0.000622409	26038	CHD5	exon:57681
chr1	6138451	6138500	76.7123	50.2959	26.4165	PM24hours30dose	0.0022739	26038	CHD5	intron:48950
chr1	6210201	6210250	84.7059	96.1538	-11.448	Control24hours	0.0139405	388591	RNF207	promoter:397
chr1	6471451	6471500	43.3437	59.1528	-15.8091	Control24hours	0.00242613	57449	PLEKHG5	exon:58103
chr1	6496851	6496900	23.7288	4.54545	19.1834	PM24hours30dose	0.0367519	57449	PLEKHG5	promoter:8801
chr1	6510301	6510350	71.3881	57.8125	13.5756	PM24hours30dose	0.0453668	57449	PLEKHG5	intron:49422
chr1	6782251	6782300	47.4453	28.3898	19.0554	PM24hours30dose	0.0387225	23261	CAMTA1	1to5kb:450
chr1	6934251	6934300	63.5593	38.2353	25.324	PM24hours30dose	0.00781935	23261	CAMTA1	intron:2421
chr1	7002101	7002150	55.8559	77.5	-21.6441	Control24hours	0.047113	23261	CAMTA1	intron:2421
chr1	7127501	7127550	72.7723	85.0144	-12.2421	Control24hours	0.0254295	23261	CAMTA1	intron:2422
chr1	7389101	7389150	95.614	80.5668	15.0472	PM24hours30dose	0.000465867	23261	CAMTA1	intron:2423
chr1	7392701	7392750	45.2711	57.5362	-12.2651	Control24hours	0.0373898	NA	NA	1to5kb:8828
chr1	7405651	7405700	0	32.7586	-32.7586	Control24hours	2.64373e-05	23261	CAMTA1	intron:2423
chr1	7445601	7445650	81.4532	92.5247	-11.0715	Control24hours	0.00076968	NA	NA	1to5kb:8830
chr1	7504001	7504050	38.6847	22.9759	15.7088	PM24hours30dose	0.00014088	23261	CAMTA1	intron:2424
chr1	7574501	7574550	32.0532	42.2452	-10.192	Control24hours	0.0406177	23261	CAMTA1	intron:2424
chr1	7629401	7629450	9.52381	28.866	-19.3422	Control24hours	0.0266446	23261	CAMTA1	intron:2424
chr1	7675651	7675700	49.3976	81.3253	-31.9277	Control24hours	0.00411222	23261	CAMTA1	intron:2428
chr1	7686751	7686800	57.3265	40.303	17.0234	PM24hours30dose	0.00708673	23261	CAMTA1	intron:2429
chr1	7728201	7728250	55.7484	74.9064	-19.158	Control24hours	0.0369785	23261	CAMTA1	intron:2429
chr1	7982101	7982150	16.3043	30.8571	-14.5528	Control24hours	0.000876366	11315	PARK7	intron:2605
chr1	7987101	7987150	81.3665	94.2446	-12.8781	Control24hours	0.00254995	NA	NA	1to5kb:8842
chr1	8139501	8139550	69.2771	49.1667	20.1104	PM24hours30dose	0.0381566	NA	NA	intergenic:79
chr1	8198301	8198350	82.0225	94.9045	-12.882	Control24hours	0.000607991	102724539	LOC102724539	1to5kb:493
chr1	8315651	8315700	68.207	54.4513	13.7557	PM24hours30dose	0.0186787	50651	SLC45A1	1to5kb:495
chr1	8329601	8329650	42.2222	65.6325	-23.4102	Control24hours	0.00977739	50651	SLC45A1	promoter:498
chr1	8337451	8337500	99.1453	86.4198	12.7255	PM24hours30dose	0.0331269	50651	SLC45A1	intron:2665
chr1	8338501	8338550	46.3415	63.0435	-16.702	Control24hours	0.0342769	50651	SLC45A1	intron:2666
chr1	8358451	8358500	98.7013	79.8611	18.8402	PM24hours30dose	0.000117687	NA	NA	1to5kb:8853
chr1	8382701	8382750	88.0383	99.1453	-11.107	Control24hours	0.0101667	473	RERE	intron:49706
chr1	8681001	8681050	42.8152	61.3445	-18.5293	Control24hours	9.85885e-05	473	RERE	intron:49717
chr1	8727551	8727600	80.3116	62.2396	18.072	PM24hours30dose	0.0176915	473	RERE	intron:49717
chr1	8903351	8903400	14.9254	2.91262	12.0128	PM24hours30dose	0.00879238	NA	NA	intergenic:85
chr1	9008351	9008400	86.1842	76.0331	10.1512	PM24hours30dose	0.00242785	155184	SLC2A7	intron:49859
chr1	9064551	9064600	46.8822	27.7333	19.1489	PM24hours30dose	2.22092e-05	6518	SLC2A5	intron:49878
chr1	9173151	9173200	63.0769	82.6667	-19.5897	Control24hours	0.0373745	106614088	MIR34AHG	intron:49926
chr1	9198701	9198750	41.9048	17.2222	24.6825	PM24hours30dose	0.00152268	NA	NA	1to5kb:8899
chr1	9198801	9198850	39.1521	54.727	-15.5749	Control24hours	0.000139641	NA	NA	1to5kb:8899
chr1	9266901	9266950	32.17	19.295	12.875	PM24hours30dose	0.00168169	9563	H6PD	exon:3242
chr1	9393801	9393850	55.7269	39.5062	16.2207	PM24hours30dose	0.0136269	NA	NA	intergenic:93
chr1	9441701	9441750	100	69.2308	30.7692	PM24hours30dose	0.0119459	NA	NA	1to5kb:8902
chr1	9483001	9483050	50	78.125	-28.125	Control24hours	0.0239941	NA	NA	intergenic:94
chr1	9540501	9540550	12.0879	0	12.0879	PM24hours30dose	0.00313639	84275	SLC25A33	intron:2739
chr1	9619601	9619650	76.0417	91.5663	-15.5246	Control24hours	0.00157572	NA	NA	intergenic:96
chr1	9837051	9837100	79.5455	32.1429	47.4026	PM24hours30dose	0.00219118	NA	NA	intergenic:97
chr1	9850651	9850700	22.1477	45.6693	-23.5216	Control24hours	0.00540273	56998	CTNNBIP1	exon:58901
chr1	10131051	10131100	99.3333	87.5	11.8333	PM24hours30dose	0.00532221	10277	UBE4B	intron:2931
chr1	10313451	10313500	52.9412	28.6667	24.2745	PM24hours30dose	0.0325387	23095	KIF1B	intron:3043
chr1	10448751	10448800	86.1386	98.0952	-11.9566	Control24hours	0.0305791	1325	CORT	promoter:595
chr1	10455251	10455300	81.1594	100	-18.8406	Control24hours	0.00267245	NA	NA	1to5kb:596
chr1	10491951	10492000	94.4444	78.4946	15.9498	PM24hours30dose	0.0458718	5195	PEX14	intron:3380
chr1	10630401	10630450	84.0336	97.7049	-13.6713	Control24hours	0.0289509	5195	PEX14	exon:3988
chr1	10634251	10634300	77.5899	63.6752	13.9146	PM24hours30dose	0.0175223	NA	NA	1to5kb:602
chr1	10635951	10636000	57.7883	68.1818	-10.3935	Control24hours	0.0277586	NA	NA	1to5kb:602
chr1	10636101	10636150	29.0323	50.2747	-21.2425	Control24hours	0.00533364	NA	NA	1to5kb:602
chr1	10639251	10639300	45.9821	81.4286	-35.4464	Control24hours	2.27391e-05	NA	NA	promoter:8926
chr1	10647901	10647950	59.3301	77.2973	-17.9672	Control24hours	0.0114507	54897	CASZ1	1to5kb:8927
chr1	10664501	10664550	57.4684	39.2996	18.1687	PM24hours30dose	0.00264796	54897	CASZ1	1to5kb:8931
chr1	10668251	10668300	50.2825	28.5714	21.7111	PM24hours30dose	0.00394578	54897	CASZ1	intron:50056
chr1	10690551	10690600	87.069	99.0385	-11.9695	Control24hours	0.0155311	54897	CASZ1	intron:50056
chr1	10704651	10704700	66.4619	52.2193	14.2426	PM24hours30dose	0.00201432	54897	CASZ1	intron:50057
chr1	10748101	10748150	85.8131	69.7095	16.1036	PM24hours30dose	0.0110618	54897	CASZ1	intron:50058
chr1	10751651	10751700	50.885	39.3243	11.5606	PM24hours30dose	0.00350228	54897	CASZ1	intron:50058
chr1	10756401	10756450	70.4826	59.1093	11.3733	PM24hours30dose	0.0082177	54897	CASZ1	intron:50058
chr1	10767501	10767550	90.5882	67.6692	22.9191	PM24hours30dose	0.049789	54897	CASZ1	intron:50059
chr1	10828751	10828800	36.1607	59.0909	-22.9302	Control24hours	0.00365446	NA	NA	intergenic:106
chr1	10849251	10849300	62.6335	48.4756	14.1578	PM24hours30dose	0.0458954	NA	NA	intergenic:106
chr1	10915651	10915700	30.8725	49.4681	-18.5956	Control24hours	0.0201963	NA	NA	intergenic:106
chr1	10938151	10938200	83.7037	68.705	14.9987	PM24hours30dose	0.0235671	NA	NA	intergenic:106
chr1	10948751	10948800	15.9763	33.9286	-17.9522	Control24hours	0.0483071	148345	C1orf127	promoter:8937
chr1	10969051	10969100	61.3333	87.0968	-25.7634	Control24hours	0.0335205	148345	C1orf127	1to5kb:8935
chr1	11058751	11058800	86.3454	97.0588	-10.7134	Control24hours	0.0288544	6723	SRM	1to5kb:8945
chr1	11059051	11059100	12.2449	25.9398	-13.695	Control24hours	0.0216218	6723	SRM	promoter:8948
chr1	11239601	11239650	89.5522	100	-10.4478	Control24hours	0.0327165	2475	MTOR	intron:50301
chr1	11263201	11263250	41.2451	23.0263	18.2188	PM24hours30dose	8.32754e-07	2475	MTOR	promoter:8963
chr1	11263251	11263300	53.3333	35.7616	17.5717	PM24hours30dose	0.0204521	2475	MTOR	promoter:8963
chr1	11549901	11549950	80	90.9091	-10.9091	Control24hours	0.00139135	NA	NA	intergenic:113
chr1	11562551	11562600	59.2795	74.4235	-15.144	Control24hours	0.000308464	NA	NA	intergenic:113
chr1	11696651	11696700	61.2903	81.8182	-20.5279	Control24hours	0.0149089	374946	DRAXIN	intron:3623
chr1	11735101	11735150	95.9016	81.4607	14.441	PM24hours30dose	0.0205682	57085	AGTRAP	promoter:669
chr1	11752201	11752250	64.0938	52.9412	11.1526	PM24hours30dose	0.00226362	57085	AGTRAP	intron:3682
chr1	11763351	11763400	30	67.4419	-37.4419	Control24hours	0.0142235	284498	C1orf167	1to5kb:684
chr1	11791401	11791450	85.8824	96.9811	-11.0988	Control24hours	0.029562	4524	MTHFR	intron:50410
chr1	11793701	11793750	96.6368	86.4964	10.1404	PM24hours30dose	0.00537207	4524	MTHFR	intron:50411
chr1	12050401	12050450	64.9746	85.4651	-20.4905	Control24hours	0.00278749	NA	NA	intergenic:124
chr1	12128151	12128200	80	53.0864	26.9136	PM24hours30dose	0.00297061	943	TNFRSF8	intron:3993
chr1	12136401	12136450	100	81.4815	18.5185	PM24hours30dose	0.0226132	943	TNFRSF8	intron:3994
chr1	12138301	12138350	34.2105	14.9425	19.268	PM24hours30dose	0.0340519	943	TNFRSF8	exon:4721
chr1	12172251	12172300	88.6076	69.0608	19.5468	PM24hours30dose	0.0162707	7133	TNFRSF1B	intron:4030
chr1	12587951	12588000	62.8415	32.9545	29.887	PM24hours30dose	0.00125882	9249	DHRS3	intron:50479
chr1	13395251	13395300	87.0476	72.9216	14.126	PM24hours30dose	0.000453208	NA	NA	intergenic:144
chr1	13452851	13452900	3.41463	20.1681	-16.7534	Control24hours	0.0177778	NA	NA	intergenic:145
chr1	13512951	13513000	0.458716	12	-11.5413	Control24hours	0.00564083	NA	NA	promoter:780
chr1	13658101	13658150	78.9247	91.7293	-12.8046	Control24hours	0.0199197	NA	NA	intron:50537
chr1	14776601	14776650	86.0806	69.378	16.7026	PM24hours30dose	0.00723204	23254	KAZN	intron:4496
chr1	14784701	14784750	35.8974	0	35.8974	PM24hours30dose	0.0011042	23254	KAZN	intron:4496
chr1	14925401	14925450	5.76923	29.7619	-23.9927	Control24hours	0.0384082	23254	KAZN	1to5kb:811
chr1	14930351	14930400	91.9897	78.2748	13.7149	PM24hours30dose	0.000351466	23254	KAZN	intron:4496
chr1	14938651	14938700	42.6471	23.7113	18.9357	PM24hours30dose	0.0150508	23254	KAZN	intron:4496
chr1	14991051	14991100	27.7778	46.0993	-18.3215	Control24hours	0.00907664	23254	KAZN	intron:4497
chr1	15023501	15023550	19.8413	40.8416	-21.0003	Control24hours	0.0111067	23254	KAZN	intron:4497
chr1	15032101	15032150	82.6923	93.254	-10.5617	Control24hours	0.0211495	23254	KAZN	intron:4497
chr1	15054801	15054850	6.66667	18.5714	-11.9048	Control24hours	0.033489	23254	KAZN	intron:4499
chr1	15112401	15112450	8.04598	18.4211	-10.3751	Control24hours	0.0424113	23254	KAZN	exon:5322
chr1	15117501	15117550	17.0616	33.1126	-16.051	Control24hours	0.0340782	23254	KAZN	exon:5323
chr1	15124451	15124500	36.3036	60.7004	-24.3968	Control24hours	1.20318e-06	200197	TMEM51-AS1	intron:50546
chr1	15170251	15170300	84.9754	62.585	22.3903	PM24hours30dose	5.3116e-07	55092	TMEM51	intron:4549
chr1	15440351	15440400	54.1176	85	-30.8824	Control24hours	9.44913e-06	11330	CTRC	exon:5608
chr1	15630301	15630350	98.0583	83.5616	14.4966	PM24hours30dose	0.00876204	84301	DDI2	promoter:869
chr1	15732551	15732600	39.0459	21.5078	17.5382	PM24hours30dose	6.4807e-05	NA	NA	promoter:9068
chr1	15738251	15738300	55.5085	72.1311	-16.6227	Control24hours	0.0417751	284723	SLC25A34	promoter:880
chr1	15743251	15743300	94.9264	81.25	13.6764	PM24hours30dose	0.00108384	388595	TMEM82	intron:4978
chr1	15765251	15765300	91.7431	74.359	17.3841	PM24hours30dose	1.50282e-05	54751	FBLIM1	intron:4998
chr1	15826751	15826800	75.5102	49.5	26.0102	PM24hours30dose	0.00312225	NA	NA	intergenic:160
chr1	15985601	15985650	94.2308	75.9036	18.3272	PM24hours30dose	0.00414415	NA	NA	intergenic:162
chr1	16114451	16114500	100	79.5455	20.4545	PM24hours30dose	0.00175803	NA	NA	intergenic:166
chr1	16179301	16179350	63.9445	82.0796	-18.1351	Control24hours	0.000342363	NA	NA	intergenic:167
chr1	17116401	17116450	43.2624	70.8571	-27.5947	Control24hours	0.0181571	11240	PADI2	intron:51197
chr1	17516551	17516600	26.6234	45.0549	-18.4316	Control24hours	0.00896245	NA	NA	intergenic:186
chr1	17559001	17559050	41.3043	61.7647	-20.4604	Control24hours	0.0482194	55160	ARHGEF10L	intron:5515
chr1	17574551	17574600	41.3043	83.6364	-42.332	Control24hours	1.90525e-05	55160	ARHGEF10L	intron:5515
chr1	17575101	17575150	82.3285	68.1818	14.1467	PM24hours30dose	0.0280196	55160	ARHGEF10L	intron:5515
chr1	17664701	17664750	75.1724	62.6305	12.5419	PM24hours30dose	0.00567841	55160	ARHGEF10L	intron:5540
chr1	17665901	17665950	87.7778	98.7654	-10.9877	Control24hours	0.0325996	55160	ARHGEF10L	intron:5540
chr1	17673101	17673150	86.6972	97.2973	-10.6	Control24hours	0.0032681	55160	ARHGEF10L	intron:5540
chr1	17698701	17698750	76.4286	47.0588	29.3697	PM24hours30dose	0.00131446	NA	NA	intergenic:187
chr1	17704001	17704050	40.553	16.7785	23.7745	PM24hours30dose	0.0259837	NA	NA	intergenic:187
chr1	17734101	17734150	11.3636	28.4483	-17.0846	Control24hours	0.0283899	NA	NA	intron:5632
chr1	17894851	17894900	56.4103	91.8033	-35.393	Control24hours	1.47784e-07	NA	NA	intergenic:189
chr1	18408451	18408500	13.2701	25.1656	-11.8954	Control24hours	0.0385573	NA	NA	intergenic:192
chr1	18442651	18442700	20.4244	34.2412	-13.8168	Control24hours	0.00571375	NA	NA	intergenic:192
chr1	18558551	18558600	51.3699	67.2489	-15.879	Control24hours	0.0351281	NA	NA	intergenic:193
chr1	18703201	18703250	61.9919	72.0183	-10.0265	Control24hours	0.0405883	5081	PAX7	exon:6674
chr1	18778001	18778050	45.993	28.9963	16.9967	PM24hours30dose	0.00872448	NA	NA	intergenic:194
chr1	18784401	18784450	36.7164	21.3974	15.319	PM24hours30dose	0.0106192	NA	NA	intergenic:194
chr1	18882301	18882350	76.1765	63.1034	13.073	PM24hours30dose	0.0181097	8659	ALDH4A1	intron:51265
chr1	18886401	18886450	22.5564	8.80829	13.7481	PM24hours30dose	0.0419583	8659	ALDH4A1	promoter:9188
chr1	18923001	18923050	27.6	46.4052	-18.8052	Control24hours	0.0279761	8659	ALDH4A1	1to5kb:9183
chr1	19051701	19051750	74.5946	90.9091	-16.3145	Control24hours	0.0126243	NA	NA	intergenic:195
chr1	19286201	19286250	94.2308	80.292	13.9388	PM24hours30dose	0.0372801	22977	AKR7A3	exon:60944
chr1	19369851	19369900	86.3636	46.1538	40.2098	PM24hours30dose	2.03717e-07	832	CAPZB	intron:51743
chr1	19395751	19395800	84.7619	70.5584	14.2035	PM24hours30dose	0.0473743	832	CAPZB	intron:51745
chr1	19406151	19406200	83.3333	95.2703	-11.9369	Control24hours	0.0196014	832	CAPZB	intron:51745
chr1	19452401	19452450	59.7015	94.3396	-34.6381	Control24hours	5.32849e-05	832	CAPZB	intron:51747
chr1	19664751	19664800	22.1284	33.9695	-11.8411	Control24hours	0.0377499	3362	HTR6	promoter:1052
chr1	19755751	19755800	98.4848	67.9245	30.5603	PM24hours30dose	9.24534e-06	255104	TMCO4	exon:61049
chr1	20067851	20067900	30.0926	49.0566	-18.964	Control24hours	0.0355117	5322	PLA2G5	1to5kb:1064
chr1	20068901	20068950	15.3684	25.9067	-10.5383	Control24hours	0.0268233	5322	PLA2G5	1to5kb:1064
chr1	20114101	20114150	71.5532	57.2093	14.3439	PM24hours30dose	0.00120235	26279	PLA2G2D	exon:61148
chr1	20149201	20149250	25.603	38.4211	-12.8181	Control24hours	0.00883285	64600	PLA2G2F	exon:6954
chr1	20149901	20149950	31.8386	58.9888	-27.1502	Control24hours	0.000878896	NA	NA	1to5kb:1068
chr1	20168701	20168750	19.2308	46.6667	-27.4359	Control24hours	0.017782	391013	PLA2G2C	intron:51886
chr1	20220801	20220850	65.445	52.9412	12.5038	PM24hours30dose	0.0373136	NA	NA	intergenic:213
chr1	20248101	20248150	66.242	44.7917	21.4504	PM24hours30dose	0.00571024	NA	NA	intergenic:214
chr1	20409951	20410000	46.2963	27.9221	18.3742	PM24hours30dose	0.00505009	339505	LINC01141	intron:51904
chr1	20548701	20548750	85.5856	95.6019	-10.0163	Control24hours	1.95205e-06	163933	FAM43B	1to5kb:1080
chr1	20617751	20617800	79.6804	91.6399	-11.9595	Control24hours	0.00118171	978	CDA	intron:5998
chr1	20619751	20619800	70.0855	89	-18.9145	Control24hours	0.0359836	NA	NA	intergenic:220
chr1	20662251	20662300	33.8983	14.5833	19.315	PM24hours30dose	0.0431694	1650	DDOST	promoter:9282
chr1	20700601	20700650	91.8605	69.5238	22.3367	PM24hours30dose	0.0321137	57576	KIF17	1to5kb:9290
chr1	20798651	20798700	96.5753	83.6538	12.9215	PM24hours30dose	0.03808	NA	NA	intergenic:222
chr1	21276851	21276900	86.6097	97.0414	-10.4317	Control24hours	0.000387284	1889	ECE1	intron:52367
chr1	21319051	21319100	82	93.9394	-11.9394	Control24hours	0.0317685	1889	ECE1	intron:52369
chr1	21322251	21322300	100	80	20	PM24hours30dose	0.0131303	1889	ECE1	intron:52369
chr1	21323951	21324000	35.6568	18.7117	16.9452	PM24hours30dose	0.00886755	1889	ECE1	intron:52369
chr1	21335101	21335150	22.6891	3.53982	19.1493	PM24hours30dose	0.0429153	1889	ECE1	intron:52369
chr1	21344501	21344550	11.2211	21.3953	-10.1742	Control24hours	0.011358	1889	ECE1	intron:52369
chr1	21468751	21468800	51.8106	37.5	14.3106	PM24hours30dose	0.0459217	84224	NBPF3	1to5kb:1104
chr1	21573601	21573650	60.9043	76.7164	-15.8122	Control24hours	0.00410673	249	ALPL	promoter:1112
chr1	21574951	21575000	19.2496	7.82918	11.4204	PM24hours30dose	5.63402e-05	249	ALPL	intron:6146
chr1	21599951	21600000	68.1614	90	-21.8386	Control24hours	3.10916e-07	5909	RAP1GAP	intron:52476
chr1	21639801	21639850	53.6538	39.2015	14.4524	PM24hours30dose	0.00461991	5909	RAP1GAP	intron:52495
chr1	21780701	21780750	84.9829	97.1264	-12.1435	Control24hours	0.000362097	84196	USP48	intron:52717
chr1	21814901	21814950	64.3739	76.912	-12.5381	Control24hours	0.00694267	401944	LDLRAD2	intron:6191
chr1	21826801	21826850	98.5185	86.5116	12.0069	PM24hours30dose	0.000398312	3339	HSPG2	1to5kb:9377
chr1	21872701	21872750	97.7778	82.1429	15.6349	PM24hours30dose	0.0284099	3339	HSPG2	exon:62237
chr1	22208801	22208850	38.9439	50.6494	-11.7055	Control24hours	0.0190287	NA	NA	intergenic:236
chr1	22297451	22297500	10.4938	22.4044	-11.9105	Control24hours	0.0103616	NA	NA	intergenic:237
chr1	22371151	22371200	26.1538	5.82524	20.3286	PM24hours30dose	0.000105481	NA	NA	1to5kb:9394
chr1	22379601	22379650	50.1185	68.1937	-18.0752	Control24hours	0.00385313	NA	NA	intergenic:238
chr1	22428751	22428800	16.2069	33.3333	-17.1264	Control24hours	0.000129784	NA	NA	intergenic:238
chr1	22583101	22583150	61.9289	74.5868	-12.6578	Control24hours	0.0166413	2046	EPHA8	intron:6330
chr1	22677201	22677250	19.403	2.5641	16.8389	PM24hours30dose	0.038365	NA	NA	intergenic:241
chr1	22723501	22723550	90.7834	73.5772	17.2062	PM24hours30dose	0.000786232	2048	EPHB2	intron:6373
chr1	22761701	22761750	63.4409	87.2881	-23.8473	Control24hours	0.0246392	2048	EPHB2	intron:6373
chr1	22772401	22772450	82.6531	100	-17.3469	Control24hours	0.000275731	2048	EPHB2	1to5kb:1169
chr1	22798651	22798700	61.5702	72.5979	-11.0276	Control24hours	0.0278322	2048	EPHB2	1to5kb:1170
chr1	22819101	22819150	91.8269	76.9841	14.8428	PM24hours30dose	0.00822749	2048	EPHB2	intron:6375
chr1	22880851	22880900	77.1261	93.3333	-16.2072	Control24hours	0.006331	2048	EPHB2	intron:6377
chr1	22965351	22965400	43.5583	23.2877	20.2706	PM24hours30dose	0.020741	646262	LACTBL1	promoter:9399
chr1	23219851	23219900	85.0365	96.6942	-11.6577	Control24hours	0.0499461	NA	NA	intergenic:245
chr1	23585101	23585150	95.2809	80.7377	14.5432	PM24hours30dose	4.22228e-05	259283	MDS2	intron:6502
chr1	23898551	23898600	50	0	50	PM24hours30dose	0.043202	1269	CNR2	intron:53395
chr1	24090951	24091000	82.4561	71.3208	11.1354	PM24hours30dose	0.00643423	127294	MYOM3	exon:62974
chr1	24157101	24157150	86.4952	75.4545	11.0406	PM24hours30dose	0.00515406	163702	IFNLR1	exon:63029
chr1	24284301	24284350	26.7399	14.9864	11.7536	PM24hours30dose	0.0113213	NA	NA	1to5kb:9508
chr1	24297101	24297150	65.5172	93.3333	-27.8161	Control24hours	0.00160342	NA	NA	intergenic:266
chr1	24340351	24340400	64.6789	44.2708	20.4081	PM24hours30dose	0.0168906	57822	GRHL3	1to5kb:1232
chr1	24555401	24555450	42.623	19.708	22.9149	PM24hours30dose	0.00810049	400746	NCMAP	promoter:1251
chr1	24744251	24744300	48.0545	27.1137	20.9408	PM24hours30dose	3.06087e-07	25932	CLIC4	1to5kb:1276
chr1	24856701	24856750	81.3397	97.3118	-15.9721	Control24hours	1.67658e-05	NA	NA	intergenic:270
chr1	24875301	24875350	28.5714	10.4762	18.0952	PM24hours30dose	0.0023143	NA	NA	intergenic:270
chr1	24888251	24888300	57.1138	70.5426	-13.4288	Control24hours	0.0253642	NA	NA	intergenic:270
chr1	24906451	24906500	18.4932	52.4691	-33.976	Control24hours	0.0066243	864	RUNX3	intron:53602
chr1	24914501	24914550	88.8489	99.4253	-10.5764	Control24hours	0.0109673	864	RUNX3	intron:53603
chr1	24922051	24922100	83.3333	95.2632	-11.9298	Control24hours	0.0294479	102465437	MIR6731	1to5kb:9529
chr1	24930001	24930050	27.1291	15.8305	11.2985	PM24hours30dose	2.48836e-05	864	RUNX3	promoter:9526
chr1	24930701	24930750	20.9804	47.0437	-26.0633	Control24hours	1.37128e-10	864	RUNX3	promoter:9526
chr1	24931901	24931950	44.1346	30.5861	13.5485	PM24hours30dose	4.33952e-07	864	RUNX3	1to5kb:9526
chr1	24945701	24945750	95.7655	85.0847	10.6807	PM24hours30dose	0.00272258	864	RUNX3	intron:53606
chr1	25019701	25019750	87.5	98.155	-10.655	Control24hours	0.000878029	100616365	MIR4425	1to5kb:1281
chr1	25056801	25056850	26.4615	39.779	-13.3175	Control24hours	0.0465493	NA	NA	intron:53623
chr1	25167801	25167850	25.2302	11.8497	13.3805	PM24hours30dose	0.0317769	NA	NA	intergenic:273
chr1	25566601	25566650	16.5217	32.5714	-16.0497	Control24hours	0.0240317	26119	LDLRAP1	intron:7124
chr1	25575351	25575400	44.7458	59.9138	-15.168	Control24hours	0.00511551	NA	NA	intergenic:277
chr1	25576601	25576650	86.121	96.4444	-10.3234	Control24hours	0.0122821	NA	NA	1to5kb:1311
chr1	25581201	25581250	84.0149	69.7802	14.2347	PM24hours30dose	0.0402523	NA	NA	promoter:1311
chr1	25582951	25583000	61.8076	50	11.8076	PM24hours30dose	0.00316471	NA	NA	intron:7141
chr1	25596701	25596750	87.3206	74.0181	13.3024	PM24hours30dose	0.0114378	NA	NA	intergenic:278
chr1	25603901	25603950	96.1538	81.0345	15.1194	PM24hours30dose	0.00529143	NA	NA	intergenic:278
chr1	25809251	25809300	94.7867	81.3333	13.4534	PM24hours30dose	0.0037113	57190	SELENON	1to5kb:1323
chr1	25816601	25816650	91.6944	77.9141	13.7802	PM24hours30dose	0.0269429	56181	MTFR1L	1to5kb:1327
chr1	25943651	25943700	69.2708	89.5833	-20.3125	Control24hours	0.0029611	NA	NA	intergenic:281
chr1	25977251	25977300	94.4444	61.5385	32.906	PM24hours30dose	0.000414062	5051	PAFAH2	intron:53819
chr1	26037001	26037050	49.5379	63.5659	-14.028	Control24hours	0.0102995	NA	NA	intergenic:283
chr1	26049251	26049300	99.6491	88.0503	11.5988	PM24hours30dose	0.00302606	7780	SLC30A2	1to5kb:9598
chr1	26067351	26067400	79.5196	67.2897	12.2299	PM24hours30dose	0.0176357	NA	NA	1to5kb:1360
chr1	26171601	26171650	92.9461	80.1075	12.8385	PM24hours30dose	0.04613	NA	NA	promoter:9607
chr1	26360951	26361000	23.2432	41.087	-17.8437	Control24hours	0.00465363	NA	NA	intergenic:289
chr1	26410601	26410650	3.82514	17.7215	-13.8964	Control24hours	0.00657536	79727	LIN28A	promoter:1400
chr1	26416751	26416800	80.2013	67.7083	12.493	PM24hours30dose	0.0439918	79727	LIN28A	intron:7632
chr1	26825801	26825850	79.3103	61.2613	18.0491	PM24hours30dose	0.0425394	84243	ZDHHC18	promoter:1474
chr1	27102351	27102400	60.1093	26.6667	33.4426	PM24hours30dose	6.59134e-05	NA	NA	1to5kb:9666
chr1	27177001	27177050	85.8796	72.0627	13.817	PM24hours30dose	0.00231661	NA	NA	intergenic:306
chr1	27234151	27234200	9.53947	20.2186	-10.6791	Control24hours	0.0325855	23038	WDTC1	promoter:1487
chr1	27353051	27353100	96.3731	82.2222	14.1508	PM24hours30dose	0.0127842	84958	SYTL1	exon:9838
chr1	27403601	27403650	74.9546	59.6059	15.3487	PM24hours30dose	0.000211775	NA	NA	intergenic:310
chr1	27642951	27643000	54.9618	37.1795	17.7823	PM24hours30dose	0.00692507	NA	NA	intergenic:314
chr1	28179351	28179400	96.6981	84.8214	11.8767	PM24hours30dose	0.042586	5724	PTAFR	1to5kb:9724
chr1	28603501	28603550	87.5648	99.0566	-11.4918	Control24hours	0.00370182	6883	TAF12	exon:64449
chr1	28645551	28645600	86.9565	100	-13.0435	Control24hours	0.0316696	NA	NA	promoter:1620
chr1	28646001	28646050	73.1707	100	-26.8293	Control24hours	0.0454066	NA	NA	promoter:1620
chr1	28821251	28821300	12.7119	0	12.7119	PM24hours30dose	0.00052882	4985	OPRD1	intron:8825
chr1	28857851	28857900	90.9091	76.9517	13.9574	PM24hours30dose	0.00467901	4985	OPRD1	intron:8825
chr1	28869051	28869100	57.8947	93.2432	-35.3485	Control24hours	0.00852203	4985	OPRD1	exon:10468
chr1	28922751	28922800	80.3571	98.9691	-18.6119	Control24hours	0.000290416	2035	EPB41	intron:8830
chr1	28952301	28952350	70.7581	94.3231	-23.565	Control24hours	0.00156379	2035	EPB41	intron:8830
chr1	28993901	28993950	97.7941	78.5714	19.2227	PM24hours30dose	0.00105241	2035	EPB41	intron:8832
chr1	29103901	29103950	95.8824	81.0078	14.8746	PM24hours30dose	0.0149038	2035	EPB41	intron:8846
chr1	29125551	29125600	89.5973	73.9777	15.6196	PM24hours30dose	0.0418121	399474	TMEM200B	1to5kb:9758
chr1	29125651	29125700	55.2542	71.1382	-15.884	Control24hours	0.0191945	399474	TMEM200B	1to5kb:9758
chr1	29175351	29175400	96.5812	86.5248	10.0564	PM24hours30dose	0.0495338	6429	SRSF4	1to5kb:9762
chr1	29210251	29210300	93.2039	68.4211	24.7828	PM24hours30dose	0.0180821	51102	MECR	1to5kb:9776
chr1	29317051	29317100	60.6695	75.3247	-14.6552	Control24hours	0.0248075	10076	PTPRU	promoter:1663
chr1	29319001	29319050	87.0968	97.5904	-10.4936	Control24hours	0.00573551	10076	PTPRU	1to5kb:1664
chr1	29496751	29496800	21.4876	36.1789	-14.6913	Control24hours	0.00350455	NA	NA	intergenic:337
chr1	29496901	29496950	22.2543	44.2748	-22.0205	Control24hours	0.0154142	NA	NA	intergenic:337
chr1	29577951	29578000	47.4394	62.6728	-15.2335	Control24hours	0.000968022	NA	NA	intergenic:337
chr1	29647301	29647350	73.8255	42.029	31.7965	PM24hours30dose	0.011842	NA	NA	1to5kb:9790
chr1	29829001	29829050	91.7355	71.3793	20.3562	PM24hours30dose	4.59459e-07	NA	NA	intergenic:339
chr1	30002901	30002950	12.4088	39.3443	-26.9355	Control24hours	0.00138419	NA	NA	intergenic:340
chr1	30092551	30092600	70.9677	100	-29.0323	Control24hours	0.00900479	NA	NA	intergenic:341
chr1	30095751	30095800	36.6554	21.9512	14.7042	PM24hours30dose	0.0148859	NA	NA	intergenic:341
chr1	30102201	30102250	80	50.9934	29.0066	PM24hours30dose	0.0108954	NA	NA	intergenic:341
chr1	30139401	30139450	67.4074	86.2595	-18.8521	Control24hours	0.0382197	NA	NA	promoter:1668
chr1	30139451	30139500	75.9259	92.3372	-16.4112	Control24hours	0.00436069	NA	NA	promoter:1668
chr1	30245551	30245600	14.6667	36.5854	-21.9187	Control24hours	0.000843799	NA	NA	intergenic:342
chr1	30342751	30342800	16.6389	32.7907	-16.1518	Control24hours	0.0414632	NA	NA	intergenic:342
chr1	30661551	30661600	97.1698	87.1094	10.0604	PM24hours30dose	0.036214	NA	NA	intergenic:343
chr1	30778001	30778050	80.2885	57.9832	22.3053	PM24hours30dose	7.49078e-06	NA	NA	intergenic:346
chr1	30852901	30852950	18.7898	7.44186	11.3479	PM24hours30dose	0.0052284	NA	NA	intergenic:348
chr1	30852951	30853000	81.1414	63.6656	17.4758	PM24hours30dose	0.00606469	NA	NA	intergenic:348
chr1	31089301	31089350	100	70	30	PM24hours30dose	0.0487327	NA	NA	intergenic:352
chr1	31147801	31147850	63.3333	20	43.3333	PM24hours30dose	4.19592e-05	NA	NA	intergenic:352
chr1	31201551	31201600	56.5217	25.5319	30.9898	PM24hours30dose	0.00839497	79570	NKAIN1	intron:55118
chr1	31219401	31219450	67.2065	81.2317	-14.0252	Control24hours	0.00172948	79570	NKAIN1	intron:55118
chr1	31226651	31226700	92.9577	81.3008	11.6569	PM24hours30dose	0.00497991	79570	NKAIN1	intron:55118
chr1	31322651	31322700	82.5397	100	-17.4603	Control24hours	0.00723264	51538	ZCCHC17	intron:9161
chr1	31581101	31581150	89.8167	79.4702	10.3465	PM24hours30dose	0.0019047	64129	TINAGL1	1to5kb:1713
chr1	31681151	31681200	55.8473	72.5806	-16.7334	Control24hours	0.00500552	1307	COL16A1	intron:55224
chr1	31704151	31704200	44.0799	33.7818	10.2981	PM24hours30dose	0.0276783	1307	COL16A1	promoter:9875
chr1	31726401	31726450	8.33333	21.49	-13.1566	Control24hours	0.00849392	NA	NA	intergenic:362
chr1	31831851	31831900	75	92.3913	-17.3913	Control24hours	0.0196464	NA	NA	intergenic:364
chr1	32303301	32303350	86.6142	98.0952	-11.4811	Control24hours	0.0274541	3065	HDAC1	intron:9793
chr1	32466351	32466400	31.0284	17.2414	13.787	PM24hours30dose	0.00603662	653121	ZBTB8A	intron:9850
chr1	32738051	32738100	83.4711	100	-16.5289	Control24hours	0.00101286	57648	KIAA1522	1to5kb:1838
chr1	32771601	32771650	82.7586	98.0769	-15.3183	Control24hours	0.0050191	57648	KIAA1522	exon:11820
chr1	32772201	32772250	86.9955	100	-13.0045	Control24hours	0.000195171	57648	KIAA1522	exon:11820
chr1	32896051	32896100	70.6383	91.6667	-21.0284	Control24hours	0.00185781	113452	TMEM54	promoter:10006
chr1	32897351	32897400	33.8912	56.9444	-23.0532	Control24hours	0.00380505	113452	TMEM54	1to5kb:10006
chr1	32900401	32900450	66.5595	82.6484	-16.0889	Control24hours	0.00872819	113452	TMEM54	1to5kb:10006
chr1	32976101	32976150	89.6825	100	-10.3175	Control24hours	0.0384645	NA	NA	intergenic:379
chr1	33029601	33029650	86.1702	98.3402	-12.17	Control24hours	0.00184513	NA	NA	promoter:10029
chr1	33033301	33033350	84.8684	100	-15.1316	Control24hours	1.72308e-05	NA	NA	1to5kb:10029
chr1	33080501	33080550	40.3226	13.5135	26.8091	PM24hours30dose	0.0379877	113451	AZIN2	promoter:1867
chr1	33165351	33165400	48.5714	30	18.5714	PM24hours30dose	0.0211714	NA	NA	exon:12048
chr1	33304501	33304550	86.2319	98.6364	-12.4045	Control24hours	0.00049967	NA	NA	1to5kb:1893
chr1	33310101	33310150	96.146	84.0517	12.0943	PM24hours30dose	0.00144946	NA	NA	1to5kb:1898
chr1	33440501	33440550	20.122	50.4425	-30.3205	Control24hours	0.0143808	NA	NA	intergenic:383
chr1	33605251	33605300	35.619	13.9442	21.6748	PM24hours30dose	0.00175803	114784	CSMD2	1to5kb:10058
chr1	33624951	33625000	79.4118	93.5135	-14.1017	Control24hours	0.0175808	114784	CSMD2	intron:56367
chr1	34860501	34860550	48.0392	68.0328	-19.9936	Control24hours	0.00584655	113444	SMIM12	promoter:10065
chr1	34865101	34865150	99.5238	86.1111	13.4127	PM24hours30dose	0.0235057	NA	NA	intergenic:388
chr1	34865751	34865800	59.0047	43.29	15.7147	PM24hours30dose	0.00248562	58512	DLGAP3	exon:66750
chr1	35040001	35040050	84.375	96.0938	-11.7188	Control24hours	0.00941636	NA	NA	intergenic:390
chr1	35121601	35121650	76.9231	100	-23.0769	Control24hours	0.0216981	NA	NA	intergenic:391
chr1	35283451	35283500	97.4093	85.2632	12.1462	PM24hours30dose	0.00318038	9202	ZMYM4	intron:10326
chr1	36027901	36027950	83.3333	47.2727	36.0606	PM24hours30dose	0.0278155	192669	AGO3	intron:10512
chr1	36109151	36109200	15	30.7692	-15.7692	Control24hours	0.00186013	1296	COL8A2	intron:57046
chr1	36198501	36198550	71.7949	31.8182	39.9767	PM24hours30dose	0.0396112	NA	NA	intergenic:403
chr1	36215901	36215950	83.871	94.7674	-10.8965	Control24hours	0.0247514	NA	NA	intergenic:403
chr1	36557351	36557400	5.7554	18.4524	-12.697	Control24hours	0.0183725	NA	NA	intergenic:408
chr1	37079551	37079600	94.5338	80.4	14.1338	PM24hours30dose	0.046846	NA	NA	intergenic:411
chr1	37398901	37398950	94.8276	82.1918	12.6358	PM24hours30dose	0.0318502	NA	NA	intergenic:414
chr1	37455951	37456000	84.6154	99.359	-14.7436	Control24hours	0.0399596	728431	LINC01137	intron:57374
chr1	37557001	37557050	45.8174	32.8641	12.9533	PM24hours30dose	2.57615e-09	7802	DNALI1	1to5kb:2009
chr1	37647451	37647500	41.3793	16.6667	24.7126	PM24hours30dose	0.00112192	NA	NA	intergenic:418
chr1	37718951	37719000	43.9394	31.5789	12.3604	PM24hours30dose	0.0343368	NA	NA	1to5kb:10250
chr1	37735351	37735400	31.6623	46.1679	-14.5056	Control24hours	0.000452522	284656	EPHA10	1to5kb:10247
chr1	37793451	37793500	89.4472	77.6224	11.8249	PM24hours30dose	0.0241215	149175	MANEAL	promoter:2013
chr1	37871251	37871300	95.6332	84.8168	10.8164	PM24hours30dose	0.017571	3633	INPP5B	intron:57651
chr1	38121451	38121500	2.9703	14.2857	-11.3154	Control24hours	0.0175041	NA	NA	intergenic:424
chr1	38292701	38292750	52.6515	70.7792	-18.1277	Control24hours	0.044704	NA	NA	intergenic:425
chr1	38453051	38453100	38.0952	66	-27.9048	Control24hours	0.0341862	NA	NA	intergenic:426
chr1	38476351	38476400	25.641	4.83871	20.8023	PM24hours30dose	0.00320817	NA	NA	exon:12881
chr1	38928351	38928400	88.1625	71.7391	16.4234	PM24hours30dose	1.46521e-06	54933	RHBDL2	1to5kb:10305
chr1	38934501	38934550	41.8367	56.5789	-14.7422	Control24hours	0.0263176	54933	RHBDL2	intron:57900
chr1	38998601	38998650	98.1818	85.8491	12.3328	PM24hours30dose	0.0184315	79647	AKIRIN1	intron:10858
chr1	39175401	39175450	86.9159	100	-13.0841	Control24hours	0.00719912	23499	MACF1	intron:10879
chr1	39339951	39340000	100	85.1852	14.8148	PM24hours30dose	0.0187643	23499	MACF1	intron:10916
chr1	39405551	39405600	20.3636	7.09459	13.269	PM24hours30dose	0.00394578	643314	KIAA0754	1to5kb:2070
chr1	39492301	39492350	50.0644	39.3805	10.6838	PM24hours30dose	0.000465994	353500	BMP8A	exon:13681
chr1	39499351	39499400	55.081	69.4704	-14.3894	Control24hours	0.014505	353500	BMP8A	intron:11598
chr1	39499551	39499600	64.6409	82.1429	-17.502	Control24hours	0.0071026	353500	BMP8A	intron:11598
chr1	39582051	39582100	81.25	39.0244	42.2256	PM24hours30dose	0.0126823	NA	NA	intergenic:433
chr1	39639601	39639650	24.9389	14.2119	10.727	PM24hours30dose	0.0320043	26508	HEYL	5UTR:7446
chr1	39652251	39652300	44.5205	65.9259	-21.4054	Control24hours	0.0178765	NA	NA	intergenic:434
chr1	39664901	39664950	90.2439	72.2467	17.9972	PM24hours30dose	0.000147804	84618	NT5C1A	intron:58058
chr1	39753251	39753300	30.6667	55.9006	-25.234	Control24hours	0.0442429	10450	PPIE	exon:13715
chr1	39783101	39783150	86.0841	97.4747	-11.3906	Control24hours	0.000796404	656	BMP8B	intron:58075
chr1	39838601	39838650	89.0052	100	-10.9948	Control24hours	3.73347e-06	NA	NA	intergenic:436
chr1	39948351	39948400	97.0149	84.7458	12.2692	PM24hours30dose	0.00755383	NA	NA	1to5kb:10373
chr1	40249451	40249500	82.6087	96.3964	-13.7877	Control24hours	0.00844996	127391	TMCO2	intron:11941
chr1	40570651	40570700	68.599	80.0512	-11.4521	Control24hours	0.0234423	NA	NA	intergenic:450
chr1	40590301	40590350	88.0952	23.6842	64.411	PM24hours30dose	0.00010123	NA	NA	intergenic:450
chr1	40686551	40686600	98.072	87.8735	10.1985	PM24hours30dose	0.0107335	4802	NFYC	1to5kb:2172
chr1	40823951	40824000	76.6382	64.4013	12.2369	PM24hours30dose	0.000933555	9132	KCNQ4	intron:12231
chr1	40824201	40824250	82.9545	100	-17.0455	Control24hours	0.00844996	9132	KCNQ4	exon:14430
chr1	41022801	41022850	86.8873	75.6014	11.2859	PM24hours30dose	0.0387585	200172	SLFNL1	1to5kb:10405
chr1	41454601	41454650	78.5124	66.4948	12.0176	PM24hours30dose	0.049998	NA	NA	intergenic:457
chr1	41495001	41495050	41.3174	62.3529	-21.0356	Control24hours	0.0193168	NA	NA	intergenic:459
chr1	41516451	41516500	19.7232	7.79661	11.9266	PM24hours30dose	0.00775851	59269	HIVEP3	intron:58587
chr1	41582401	41582450	49.5413	25.3012	24.2401	PM24hours30dose	0.0382362	59269	HIVEP3	1to5kb:10437
chr1	42034601	42034650	3.38983	21.0526	-17.6628	Control24hours	0.00348498	59269	HIVEP3	intron:58616
chr1	42057251	42057300	53.8	30.1724	23.6276	PM24hours30dose	5.33059e-06	NA	NA	intergenic:460
chr1	42806901	42806950	80.4545	56	24.4545	PM24hours30dose	0.0326984	NA	NA	intergenic:467
chr1	42969151	42969200	84.4828	100	-15.5172	Control24hours	0.0352781	440584	SLC2A1-AS1	intron:12664
chr1	43008051	43008100	78.1429	88.6161	-10.4732	Control24hours	0.00172326	NA	NA	intergenic:470
chr1	43060801	43060850	76.3314	61.5385	14.7929	PM24hours30dose	0.00217548	NA	NA	intergenic:470
chr1	43315551	43315600	65.2893	37.5887	27.7006	PM24hours30dose	9.79136e-08	7075	TIE1	1to5kb:2317
chr1	44195051	44195100	72.7749	54.5024	18.2725	PM24hours30dose	0.0183863	NA	NA	intergenic:482
chr1	44373601	44373650	57.8947	81.3665	-23.4717	Control24hours	0.00626812	NA	NA	intergenic:484
chr1	44404501	44404550	100	67.8571	32.1429	PM24hours30dose	0.0377409	55182	RNF220	promoter:2508
chr1	44407451	44407500	33.9216	23.4848	10.4367	PM24hours30dose	0.0442157	55182	RNF220	1to5kb:2511
chr1	44424701	44424750	93.808	79.8387	13.9693	PM24hours30dose	0.00611069	55182	RNF220	intron:14022
chr1	44438551	44438600	97.8495	45.0704	52.779	PM24hours30dose	4.11446e-12	55182	RNF220	intron:14022
chr1	44542951	44543000	40.6417	59.0909	-18.4492	Control24hours	0.0492097	100847089	MIR5584	1to5kb:2513
chr1	44582701	44582750	98.0769	73	25.0769	PM24hours30dose	0.00223205	55182	RNF220	intron:14022
chr1	44654801	44654850	73.3696	90	-16.6304	Control24hours	0.00679769	79639	TMEM53	exon:69842
chr1	44725851	44725900	81.4815	96.7742	-15.2927	Control24hours	0.0245169	26828	RNU5F-1	1to5kb:10583
chr1	44848701	44848750	65.445	49.2063	16.2387	PM24hours30dose	0.0302958	NA	NA	intergenic:490
chr1	45302751	45302800	97.541	86.0215	11.5195	PM24hours30dose	0.0220091	400752	LINC01144	1to5kb:2605
chr1	45304551	45304600	60.596	74.3083	-13.7123	Control24hours	0.0170509	400752	LINC01144	exon:17099
chr1	45625351	45625400	84.6774	100	-15.3226	Control24hours	0.000584594	149483	CCDC17	1to5kb:10671
chr1	45866901	45866950	85.567	98.9583	-13.3913	Control24hours	0.00854851	23139	MAST2	intron:14765
chr1	46200851	46200900	75.7202	95.4198	-19.6997	Control24hours	1.92156e-07	541468	LURAP1	1to5kb:2677
chr1	46394401	46394450	49.8667	64.7959	-14.9293	Control24hours	0.00029727	2166	FAAH	exon:17730
chr1	46404551	46404600	78.9474	91.17	-12.2226	Control24hours	0.00745102	2166	FAAH	1to5kb:2707
chr1	46519851	46519900	85.596	96.1832	-10.5872	Control24hours	0.00799387	NA	NA	intergenic:507
chr1	46519901	46519950	85.738	98.4576	-12.7196	Control24hours	0.00137035	NA	NA	intergenic:507
chr1	46549051	46549100	23.0216	5.42636	17.5952	PM24hours30dose	0.0487494	100507423	MKNK1-AS1	intron:15072
chr1	46555401	46555450	73.0337	51.2438	21.7899	PM24hours30dose	0.00472239	NA	NA	1to5kb:10733
chr1	46815251	46815300	58.3979	75.5102	-17.1123	Control24hours	0.0144693	1580	CYP4B1	1to5kb:2732
chr1	47094701	47094750	80.7095	70.603	10.1065	PM24hours30dose	0.0252596	199974	CYP4Z1	intron:15207
chr1	47226401	47226450	33.218	17.9916	15.2264	PM24hours30dose	0.0136779	6886	TAL1	1to5kb:10803
chr1	47623151	47623200	76.2097	88.2175	-12.0078	Control24hours	0.0284915	NA	NA	1to5kb:10818
chr1	47703051	47703100	82.5073	93.6842	-11.1769	Control24hours	0.000494742	NA	NA	exon:18057
chr1	48028451	48028500	42.8571	30	12.8571	PM24hours30dose	0.00361455	NA	NA	intergenic:522
chr1	48706851	48706900	48.5669	31.0651	17.5018	PM24hours30dose	0.000395346	84871	AGBL4	intron:60763
chr1	48748801	48748850	1.40845	14.4578	-13.0494	Control24hours	0.0407298	84871	AGBL4	intron:60763
chr1	49331401	49331450	14.6154	0	14.6154	PM24hours30dose	0.0052194	84871	AGBL4	intron:60766
chr1	50257501	50257550	61.4943	14.5161	46.9781	PM24hours30dose	0.0191766	NA	NA	intergenic:531
chr1	51296801	51296850	21.3198	6.61765	14.7021	PM24hours30dose	0.00855642	22996	TTC39A	5UTR:7847
chr1	51665251	51665300	86.758	71.6846	15.0734	PM24hours30dose	0.00647945	114883	OSBPL9	intron:15498
chr1	52042901	52042950	94.8207	84.7619	10.0588	PM24hours30dose	0.010653	NA	NA	intron:15823
chr1	52095851	52095900	84.1509	95	-10.8491	Control24hours	0.0492382	NA	NA	intergenic:543
chr1	52108851	52108900	48.374	66.8675	-18.4935	Control24hours	0.00230479	NA	NA	intergenic:543
chr1	52208751	52208800	81.1518	93.6416	-12.4898	Control24hours	0.0260486	9372	ZFYVE9	intron:15859
chr1	52721701	52721750	72.549	82.6415	-10.0925	Control24hours	0.0329398	79699	ZYG11B	1to5kb:2873
chr1	53067351	53067400	27.5253	12.7946	14.7306	PM24hours30dose	0.00124652	127435	PODN	1to5kb:2902
chr1	53249451	53249500	95.9654	80.9735	14.992	PM24hours30dose	0.00666777	7804	LRP8	exon:72937
chr1	53371751	53371800	73.0769	96.2963	-23.2194	Control24hours	4.22882e-05	NA	NA	1to5kb:11014
chr1	53401201	53401250	3.1746	27.6596	-24.485	Control24hours	0.0190334	NA	NA	intergenic:557
chr1	53403401	53403450	19.6653	33.7017	-14.0364	Control24hours	0.00414415	NA	NA	intergenic:557
chr1	53590551	53590600	76.5661	64.6067	11.9594	PM24hours30dose	0.00632802	148979	GLIS1	intron:62076
chr1	53593601	53593650	64.7929	76.2136	-11.4207	Control24hours	0.0287297	148979	GLIS1	intron:62076
chr1	53600451	53600500	61.4815	80.5556	-19.0741	Control24hours	0.0377921	148979	GLIS1	intron:62078
chr1	53707351	53707400	49.0566	68.5185	-19.4619	Control24hours	0.0469891	148979	GLIS1	intron:62078
chr1	53951701	53951750	83.1933	97.3244	-14.1311	Control24hours	0.00906189	115353	LRRC42	intron:16256
chr1	54021751	54021800	73.5849	90.6593	-17.0744	Control24hours	0.0333636	388633	LDLRAD1	1to5kb:11035
chr1	54153701	54153750	23.5646	33.5855	-10.0209	Control24hours	0.0386636	200008	CDCP2	5UTR:7982
chr1	54242801	54242850	94.0653	78.8462	15.2191	PM24hours30dose	2.4759e-06	23648	SSBP3	intron:62314
chr1	54262451	54262500	77.0889	87.3239	-10.235	Control24hours	0.000459432	23648	SSBP3	intron:62318
chr1	54324201	54324250	55.1537	71.8157	-16.662	Control24hours	0.00391792	23648	SSBP3	intron:62319
chr1	54500651	54500700	37.8378	59.2233	-21.3855	Control24hours	0.00529814	NA	NA	1to5kb:2953
chr1	54609651	54609700	55.8685	42	13.8685	PM24hours30dose	0.00105241	26027	ACOT11	exon:19286
chr1	54800701	54800750	40.9538	28.4114	12.5424	PM24hours30dose	0.000704706	55001	TTC22	exon:73558
chr1	54945551	54945600	2.13777	14.4444	-12.3067	Control24hours	0.00013699	NA	NA	intergenic:572
chr1	55539651	55539700	36.2205	59.0361	-22.8157	Control24hours	0.0235372	NA	NA	intergenic:578
chr1	55560151	55560200	44.6309	59.396	-14.7651	Control24hours	0.0454449	NA	NA	intergenic:578
chr1	56409201	56409250	21.659	40.5797	-18.9207	Control24hours	0.0131947	NA	NA	intergenic:583
chr1	58064901	58064950	63.789	52.6882	11.1008	PM24hours30dose	0.0427751	NA	NA	intron:16851
chr1	61064501	61064550	84.4037	97.048	-12.6443	Control24hours	0.000256994	4774	NFIA	intron:17179
chr1	61643301	61643350	25	3.77358	21.2264	PM24hours30dose	0.0023347	NA	NA	intergenic:602
chr1	61656401	61656450	84.8397	95.4683	-10.6286	Control24hours	0.000371117	NA	NA	intergenic:602
chr1	61734801	61734850	90.9091	58.8235	32.0856	PM24hours30dose	0.000380651	NA	NA	intergenic:603
chr1	61735451	61735500	39.9061	57.4586	-17.5525	Control24hours	0.00570251	NA	NA	intergenic:603
chr1	61751951	61752000	90.4348	77.1144	13.3204	PM24hours30dose	0.0252155	10207	PATJ	intron:17273
chr1	62086901	62086950	54.2857	80.6818	-26.3961	Control24hours	0.00792648	10207	PATJ	intron:17330
chr1	62268851	62268900	57.1072	43.0233	14.084	PM24hours30dose	0.00803499	163782	KANK4	intron:63158
chr1	62352501	62352550	96.9325	82.0513	14.8812	PM24hours30dose	0.000572257	NA	NA	intergenic:606
chr1	62706601	62706650	74.4186	52.2936	22.125	PM24hours30dose	0.0382619	NA	NA	intron:17610
chr1	63323201	63323250	35.7607	24.1692	11.5915	PM24hours30dose	0.00150291	100996301	FOXD3-AS1	promoter:11263
chr1	63560651	63560700	94.4954	78.341	16.1544	PM24hours30dose	0.0267047	84455	EFCAB7	intron:17710
chr1	64017601	64017650	78.8679	59.276	19.5919	PM24hours30dose	0.00309446	4919	ROR1	intron:17760
chr1	64416501	64416550	56.4516	91.0714	-34.6198	Control24hours	0.000524092	NA	NA	intergenic:620
chr1	65312951	65313000	97.8873	77.9817	19.9057	PM24hours30dose	0.0235178	9829	DNAJC6	intron:17964
chr1	65708551	65708600	21.6216	0	21.6216	PM24hours30dose	0.0306787	NA	NA	intergenic:628
chr1	66204251	66204300	18.1146	28.6645	-10.5499	Control24hours	0.0220671	5142	PDE4B	intron:18188
chr1	66752151	66752200	36.1032	17.7019	18.4013	PM24hours30dose	0.0155578	200132	TCTEX1D1	promoter:3244
chr1	68130151	68130200	82.9545	98.2456	-15.2911	Control24hours	0.0200852	100289178	GNG12-AS1	intron:18655
chr1	68817951	68818000	65.2568	50.9202	14.3366	PM24hours30dose	0.03688	NA	NA	intergenic:645
chr1	69522501	69522550	41.4085	28.5	12.9085	PM24hours30dose	0.0478223	NA	NA	intergenic:648
chr1	69919551	69919600	84.7134	64.7059	20.0075	PM24hours30dose	0.0492477	57554	LRRC7	intron:18684
chr1	70290401	70290450	98.8506	72.7273	26.1233	PM24hours30dose	0.0498192	81573	ANKRD13C	intron:64089
chr1	71047251	71047300	37.9518	27.3013	10.6506	PM24hours30dose	0.00224879	100132618	ZRANB2-AS1	1to5kb:3338
chr1	71994401	71994450	29.5302	11.3636	18.1666	PM24hours30dose	0.0476088	257194	NEGR1	intron:64212
chr1	72311101	72311150	100	85.7143	14.2857	PM24hours30dose	0.0291552	NA	NA	intergenic:654
chr1	72514101	72514150	93.8053	73.8095	19.9958	PM24hours30dose	0.0150727	NA	NA	intergenic:654
chr1	73071601	73071650	6.70103	18.8732	-12.1722	Control24hours	0.0125712	NA	NA	intergenic:657
chr1	73298501	73298550	54.4622	39.2562	15.206	PM24hours30dose	0.00901461	NA	NA	intergenic:658
chr1	73537951	73538000	67.1717	77.3585	-10.1868	Control24hours	0.000242386	NA	NA	intergenic:659
chr1	74257801	74257850	55.7769	28	27.7769	PM24hours30dose	0.00011575	100526835	FPGT-TNNI3K	intron:19169
chr1	74547801	74547850	15.8537	37.3494	-21.4957	Control24hours	0.0256148	NA	NA	intergenic:663
chr1	75124751	75124800	21.0884	39.4958	-18.4074	Control24hours	0.0433683	NA	NA	promoter:11457
chr1	75130101	75130150	21.7172	37.1429	-15.4257	Control24hours	0.048375	431707	LHX8	1to5kb:3426
chr1	75708851	75708900	63.1579	31.7073	31.4506	PM24hours30dose	0.03808	NA	NA	intergenic:670
chr1	75716751	75716800	76.8362	92.7419	-15.9058	Control24hours	0.0191766	NA	NA	intron:64409
chr1	75716851	75716900	72.4816	53.5019	18.9796	PM24hours30dose	0.00373101	NA	NA	intron:64409
chr1	75716901	75716950	69.1176	52.3256	16.7921	PM24hours30dose	0.00216832	NA	NA	intron:64409
chr1	76088851	76088900	71.6049	36.4865	35.1185	PM24hours30dose	0.0499026	256435	ST6GALNAC3	intron:19582
chr1	76089151	76089200	78.2383	93.2203	-14.982	Control24hours	0.00340177	256435	ST6GALNAC3	intron:19582
chr1	76184601	76184650	75.9091	88.0531	-12.144	Control24hours	0.00527757	256435	ST6GALNAC3	intron:19582
chr1	77486601	77486650	92.1922	77.1552	15.037	PM24hours30dose	0.028345	26289	AK5	intron:19615
chr1	77687501	77687550	46.7359	65.3933	-18.6574	Control24hours	0.0251195	26009	ZZZ3	1to5kb:11476
chr1	79751151	79751200	58.3333	29.4737	28.8596	PM24hours30dose	0.00196638	NA	NA	intergenic:691
chr1	80507751	80507800	82.1229	58.5859	23.537	PM24hours30dose	0.00800376	NA	NA	intergenic:693
chr1	81352151	81352200	32.0236	17.2805	14.7431	PM24hours30dose	0.00120916	23266	ADGRL2	intron:19886
chr1	81426501	81426550	73.6655	85.2679	-11.6024	Control24hours	0.0275731	23266	ADGRL2	intron:19886
chr1	82061851	82061900	86.4301	75.5882	10.8418	PM24hours30dose	0.0226438	NA	NA	intergenic:696
chr1	83609001	83609050	60.177	74.1408	-13.9638	Control24hours	0.0138931	101927587	LOC101927587	intron:64791
chr1	84659651	84659700	84.1727	94.6565	-10.4838	Control24hours	0.014213	117178	SSX2IP	1to5kb:11570
chr1	84746601	84746650	80.3279	94.7368	-14.409	Control24hours	0.014139	NA	NA	intergenic:710
chr1	86504251	86504300	83.4586	65.5462	17.9124	PM24hours30dose	0.0486202	NA	NA	intergenic:723
chr1	86813251	86813300	84.5238	57.5	27.0238	PM24hours30dose	0.0194864	NA	NA	intergenic:725
chr1	87265551	87265600	21.0762	36.9697	-15.8935	Control24hours	0.00463539	NA	NA	intergenic:726
chr1	87427001	87427050	8	36.2637	-28.2637	Control24hours	0.0193251	NA	NA	intergenic:728
chr1	88912151	88912200	93.8272	83.0409	10.7862	PM24hours30dose	0.0140626	NA	NA	intergenic:735
chr1	89303001	89303050	28.5714	86.9565	-58.3851	Control24hours	2.61541e-08	NA	NA	intergenic:741
chr1	90582401	90582450	16.2162	50	-33.7838	Control24hours	4.24702e-05	NA	NA	intergenic:746
chr1	90641551	90641600	65.2263	45.6973	19.529	PM24hours30dose	0.00872094	NA	NA	intergenic:746
chr1	90725401	90725450	29.6422	42.0253	-12.3831	Control24hours	0.000210056	NA	NA	intergenic:748
chr1	90835501	90835550	15.5844	25.7407	-10.1563	Control24hours	0.0191766	105378853	LOC105378853	intron:65841
chr1	90873301	90873350	90.9348	78.8703	12.0646	PM24hours30dose	0.000113489	NA	NA	intergenic:750
chr1	91138551	91138600	21.875	33.7705	-11.8955	Control24hours	0.00544843	NA	NA	intergenic:751
chr1	91420101	91420150	9.23077	27.5281	-18.2973	Control24hours	0.0104359	NA	NA	intergenic:752
chr1	92061001	92061050	58.1818	76.5258	-18.344	Control24hours	0.0181251	253152	EPHX4	intron:21031
chr1	92218151	92218200	88.5417	99.4444	-10.9028	Control24hours	0.000266129	388649	C1orf146	intron:21055
chr1	92442251	92442300	73.2394	40	33.2394	PM24hours30dose	0.0193278	NA	NA	intergenic:761
chr1	92485101	92485150	55.2	42.8967	12.3033	PM24hours30dose	0.0321752	2672	GFI1	promoter:11771
chr1	92592101	92592150	28	75	-47	Control24hours	0.00755383	7813	EVI5	intron:66184
chr1	92785801	92785850	24.5614	12.1076	12.4538	PM24hours30dose	0.0413589	7813	EVI5	promoter:11779
chr1	92798901	92798950	94.5578	81.6239	12.9339	PM24hours30dose	0.0241471	NA	NA	intergenic:763
chr1	92823501	92823550	11.7978	1.35501	10.4427	PM24hours30dose	9.65583e-05	NA	NA	intergenic:763
chr1	92871451	92871500	94.8276	81.3953	13.4322	PM24hours30dose	0.0107242	388650	FAM69A	intron:66243
chr1	93614051	93614100	62.5974	75.3289	-12.7315	Control24hours	0.0406077	8412	BCAR3	promoter:11819
chr1	95825751	95825800	31.1688	62.1622	-30.9933	Control24hours	0.0470372	NA	NA	intergenic:792
chr1	96967201	96967250	64.1026	77.1845	-13.0819	Control24hours	0.00112599	NA	NA	intergenic:801
chr1	98512851	98512900	39.0533	61.9403	-22.887	Control24hours	0.00756046	NA	NA	intergenic:807
chr1	99405901	99405950	88.3142	74.7059	13.6083	PM24hours30dose	0.00162518	NA	NA	intergenic:810
chr1	99508051	99508100	69.697	81.8713	-12.1744	Control24hours	0.0406077	101928270	LOC101928270	intron:66770
chr1	101284101	101284150	82.9102	70.3854	12.5248	PM24hours30dose	0.0218365	NA	NA	intergenic:826
chr1	101451751	101451800	98.4615	78.2946	20.167	PM24hours30dose	0.00107383	NA	NA	intergenic:827
chr1	102235051	102235100	29.2135	46.8421	-17.6286	Control24hours	0.00663096	NA	NA	intron:67033
chr1	102478151	102478200	34.0909	52.5	-18.4091	Control24hours	0.000604082	NA	NA	intergenic:830
chr1	102478201	102478250	33.6158	50.3571	-16.7413	Control24hours	0.0200794	NA	NA	intergenic:830
chr1	102630701	102630750	51.86	74.1047	-22.2447	Control24hours	3.07006e-05	NA	NA	intergenic:830
chr1	102660551	102660600	56.2341	35.8407	20.3934	PM24hours30dose	0.000294676	NA	NA	intergenic:830
chr1	102773201	102773250	78.1991	93.1034	-14.9044	Control24hours	0.00433287	NA	NA	intron:67042
chr1	103324801	103324850	99.2958	87.7193	11.5765	PM24hours30dose	0.014198	NA	NA	intergenic:832
chr1	104460951	104461000	98.6842	78.4722	20.212	PM24hours30dose	0.000331562	NA	NA	intergenic:838
chr1	104856151	104856200	82.9317	70.3226	12.6091	PM24hours30dose	0.0108492	NA	NA	intergenic:838
chr1	104932701	104932750	16.2577	4.81928	11.4384	PM24hours30dose	0.0107052	NA	NA	intergenic:838
chr1	105017601	105017650	76.0417	52.8662	23.1754	PM24hours30dose	0.00321136	NA	NA	intergenic:838
chr1	105282101	105282150	59.3567	43.4132	15.9436	PM24hours30dose	0.0167836	NA	NA	intergenic:838
chr1	105470001	105470050	84.2857	94.5736	-10.2879	Control24hours	0.0434449	NA	NA	intergenic:838
chr1	105470351	105470400	70.1299	87.9433	-17.8134	Control24hours	0.0346916	NA	NA	intergenic:838
chr1	105586651	105586700	51.0345	67.6768	-16.6423	Control24hours	0.0463753	NA	NA	intergenic:838
chr1	106043001	106043050	56.4885	36.2903	20.1982	PM24hours30dose	0.0294256	NA	NA	intron:22595
chr1	106095101	106095150	44.7917	19.6429	25.1488	PM24hours30dose	0.0359848	NA	NA	intron:22631
chr1	106133001	106133050	63.1068	83.7838	-20.677	Control24hours	0.0408284	NA	NA	intergenic:840
chr1	106462401	106462450	27.3585	12.2677	15.0908	PM24hours30dose	0.00866046	NA	NA	intergenic:840
chr1	107140851	107140900	16.441	4.95495	11.4861	PM24hours30dose	0.000651962	22854	NTNG1	promoter:4004
chr1	107275301	107275350	51.1202	68.1633	-17.0431	Control24hours	0.00501323	22854	NTNG1	intron:22638
chr1	108795951	108796000	98.8235	85.4701	13.3534	PM24hours30dose	0.0419437	6814	STXBP3	promoter:4042
chr1	109077051	109077100	86.722	97.6471	-10.9251	Control24hours	0.0489955	6884	TAF13	1to5kb:12057
chr1	109103601	109103650	83.353	96.4435	-13.0905	Control24hours	0.0362083	NA	NA	intergenic:858
chr1	109103751	109103800	52.0305	67.7871	-15.7567	Control24hours	0.00389712	NA	NA	intergenic:858
chr1	109532051	109532100	45.2269	57.3529	-12.126	Control24hours	0.0248308	NA	NA	intergenic:865
chr1	109687401	109687450	29.1188	14.7929	14.3259	PM24hours30dose	0.0355924	2944	GSTM1	promoter:4160
chr1	109712051	109712100	81.4031	70.0671	11.336	PM24hours30dose	0.0084142	2949	GSTM5	promoter:4169
chr1	110135251	110135300	6	20.9945	-14.9945	Control24hours	0.040923	NA	NA	intergenic:873
chr1	110138051	110138100	61.4853	74.6812	-13.1959	Control24hours	0.00323937	NA	NA	intergenic:873
chr1	110225801	110225850	68.1633	84.3284	-16.1651	Control24hours	0.0182528	3749	KCNC4	exon:28035
chr1	110295751	110295800	61.3095	36.4929	24.8166	PM24hours30dose	0.00101505	440600	LOC440600	intron:68336
chr1	110518201	110518250	50.9934	38.4966	12.4968	PM24hours30dose	0.0491911	3744	KCNA10	exon:80569
chr1	110518551	110518600	75.2778	87.2063	-11.9285	Control24hours	0.0146127	3744	KCNA10	exon:80569
chr1	110565051	110565100	64.4578	42.7046	21.7532	PM24hours30dose	0.000591204	NA	NA	intergenic:880
chr1	110675351	110675400	9.30233	23.3108	-14.0085	Control24hours	0.00148753	3738	KCNA3	promoter:12156
chr1	110750401	110750450	43.3333	14.5833	28.75	PM24hours30dose	0.00248826	NA	NA	intergenic:883
chr1	110873201	110873250	29.2096	46.7811	-17.5715	Control24hours	0.0270787	963	CD53	5UTR:3148
chr1	110948201	110948250	96.5517	63.4146	33.1371	PM24hours30dose	0.0024632	55791	LRIF1	exon:80594
chr1	111582901	111582950	51.4107	70.2703	-18.8596	Control24hours	0.037504	5906	RAP1A	intron:24284
chr1	111982251	111982300	90.7473	79.1878	11.5595	PM24hours30dose	0.00160342	3752	KCND3	exon:80862
chr1	112569851	112569900	98.9362	83.5052	15.431	PM24hours30dose	0.00199386	54879	ST7L	intron:68669
chr1	112826851	112826900	69.0476	90.7692	-21.7216	Control24hours	0.0219127	100996702	LINC01356	intron:69010
chr1	112844751	112844800	96.7742	72.3684	24.4058	PM24hours30dose	0.0043101	100996702	LINC01356	intron:69010
chr1	113195501	113195550	34.2342	69.1275	-34.8933	Control24hours	0.009633	NA	NA	intergenic:900
chr1	113853051	113853100	66.6667	90.5983	-23.9316	Control24hours	0.0174332	100287722	AP4B1-AS1	1to5kb:4411
chr1	114242001	114242050	87.2549	100	-12.7451	Control24hours	1.84426e-06	NA	NA	intron:69449
chr1	114242701	114242750	71.7815	82.3817	-10.6002	Control24hours	0.00705086	NA	NA	intron:69449
chr1	114242751	114242800	47.3404	26.1224	21.218	PM24hours30dose	0.0117806	NA	NA	intron:69449
chr1	115062351	115062400	95.9108	85.5422	10.3686	PM24hours30dose	0.0104592	10100	TSPAN2	1to5kb:12408
chr1	116442951	116443000	13.7694	23.9344	-10.1651	Control24hours	9.5198e-05	101929023	LOC101929023	intron:69896
chr1	116494501	116494550	19.6319	2.06897	17.5629	PM24hours30dose	0.00164827	NA	NA	exon:82339
chr1	116736151	116736200	68.75	42.6471	26.1029	PM24hours30dose	8.11882e-05	NA	NA	intergenic:929
chr1	116765301	116765350	53.2407	77.3481	-24.1073	Control24hours	0.00425947	914	CD2	intron:25182
chr1	117169601	117169650	8.69565	29.6552	-20.9595	Control24hours	0.0132939	79679	VTCN1	intron:69990
chr1	117277051	117277100	43.662	67.8679	-24.2059	Control24hours	1.46528e-06	NA	NA	intergenic:935
chr1	117291701	117291750	58.6375	71.2375	-12.6	Control24hours	0.0171097	104355292	LINC01525	1to5kb:4495
chr1	117630351	117630400	32.1642	42.8021	-10.6379	Control24hours	0.0186105	NA	NA	intergenic:938
chr1	118287801	118287850	86.2745	98.9362	-12.6617	Control24hours	0.0484531	NA	NA	intergenic:941
chr1	118668551	118668600	72.51	52.5822	19.9278	PM24hours30dose	0.00243883	NA	NA	intergenic:941
chr1	118992051	118992100	24.7312	0	24.7312	PM24hours30dose	5.16298e-05	6913	TBX15	1to5kb:12483
chr1	119007601	119007650	9.03955	20.1258	-11.0862	Control24hours	0.00246505	NA	NA	intergenic:943
chr1	119517251	119517300	33.0435	61.4815	-28.438	Control24hours	0.00173229	NA	NA	intergenic:947
chr1	119851601	119851650	38.5621	24.1379	14.4242	PM24hours30dose	0.017594	NA	NA	intergenic:952
chr1	120954601	120954650	98.5075	74.3902	24.1172	PM24hours30dose	0.000497043	728855	LINC00623	intron:25604
chr1	143653451	143653500	44.1156	27.2101	16.9055	PM24hours30dose	0.0254829	NA	NA	1to5kb:12538
chr1	143680351	143680400	49.1228	73.6842	-24.5614	Control24hours	0.042221	NA	NA	intergenic:975
chr1	143698851	143698900	61.4476	49.1971	12.2505	PM24hours30dose	0.011457	NA	NA	intergenic:975
chr1	143699301	143699350	13.3028	29.5918	-16.2891	Control24hours	0.0270765	NA	NA	intergenic:975
chr1	143924301	143924350	41.7391	25.1256	16.6135	PM24hours30dose	0.0450431	NA	NA	intron:25674
chr1	145233201	145233250	71.736	60.4343	11.3018	PM24hours30dose	0.0361277	NA	NA	intergenic:995
chr1	146008651	146008700	85.8491	99.0909	-13.2419	Control24hours	0.0109665	NA	NA	intergenic:1005
chr1	146019201	146019250	19.3437	30.2521	-10.9084	Control24hours	0.0149342	148738	HFE2	exon:83730
chr1	146391201	146391250	61.6352	87.7049	-26.0697	Control24hours	0.0112808	NA	NA	intergenic:1012
chr1	146796901	146796950	56.4972	76.7442	-20.247	Control24hours	0.0143808	NA	NA	intergenic:1015
chr1	147061751	147061800	72.1429	43.6893	28.4535	PM24hours30dose	0.00913268	NA	NA	intergenic:1019
chr1	147078101	147078150	13.8255	29.5265	-15.701	Control24hours	0.00144697	NA	NA	1to5kb:4674
chr1	147457501	147457550	84.5833	97.1223	-12.539	Control24hours	0.0398652	100289211	LINC00624	intron:71476
chr1	147802401	147802450	83.4225	97.1154	-13.6929	Control24hours	0.00577582	NA	NA	intergenic:1026
chr1	147829051	147829100	48.6486	62.1302	-13.4815	Control24hours	0.00934607	NA	NA	intergenic:1026
chr1	148033551	148033600	33.1731	19.1571	14.016	PM24hours30dose	0.0472684	NA	NA	intergenic:1029
chr1	149006951	149007000	86.3014	100	-13.6986	Control24hours	0.0217242	9659	PDE4DIP	1to5kb:4771
chr1	149392951	149393000	82.8671	93.4307	-10.5635	Control24hours	0.000691952	NA	NA	intron:26893
chr1	149647101	149647150	10.4575	27.9483	-17.4908	Control24hours	0.00815905	57234	LINC00869	exon:31873
chr1	150162601	150162650	69	58.7678	10.2322	PM24hours30dose	0.0475479	105371433	LOC105371433	intron:27219
chr1	150398801	150398850	98.7097	88.5572	10.1525	PM24hours30dose	0.00348653	23248	RPRD2	intron:27338
chr1	150551151	150551200	82.783	94.2652	-11.4822	Control24hours	0.0301781	100422997	MIR4257	promoter:4908
chr1	151028651	151028700	98.5222	87.4172	11.1049	PM24hours30dose	0.00471045	58497	PRUNE1	intron:27750
chr1	151131901	151131950	53.4161	76.8657	-23.4495	Control24hours	0.00990213	NA	NA	promoter:12908
chr1	151132701	151132750	75	49.2754	25.7246	PM24hours30dose	0.0309433	NA	NA	1to5kb:12908
chr1	151196701	151196750	90.22	73.5849	16.6351	PM24hours30dose	0.037567	8394	PIP5K1A	1to5kb:4969
chr1	151328551	151328600	46.2403	35	11.2403	PM24hours30dose	0.0124047	5298	PI4KB	promoter:12935
chr1	151442901	151442950	96.4912	83.3333	13.1579	PM24hours30dose	0.0256309	23126	POGZ	promoter:12989
chr1	151732001	151732050	96.587	86.1446	10.4425	PM24hours30dose	0.019014	NA	NA	intergenic:1077
chr1	152256551	152256600	79.7774	69.5481	10.2292	PM24hours30dose	0.0429153	339400	FLG-AS1	intron:28318
chr1	152310351	152310400	2.73973	16.3636	-13.6239	Control24hours	0.0159466	339400	FLG-AS1	1to5kb:5068
chr1	152812351	152812400	22.1854	37.6812	-15.4957	Control24hours	0.000516672	353132	LCE1B	5UTR:3697
chr1	153487151	153487200	67.3428	82.6471	-15.3043	Control24hours	0.000234276	NA	NA	intergenic:1127
chr1	153593401	153593450	35.2423	62.6263	-27.384	Control24hours	0.00248391	NA	NA	intergenic:1130
chr1	154035551	154035600	29.6471	42.7119	-13.0648	Control24hours	0.041786	91181	NUP210L	intron:74356
chr1	154434801	154434850	94.0299	67.6923	26.3375	PM24hours30dose	7.90275e-07	3570	IL6R	promoter:5231
chr1	154446201	154446250	96.9248	86.4726	10.4522	PM24hours30dose	0.000254371	3570	IL6R	intron:29111
chr1	154568701	154568750	88.6364	71.6578	16.9786	PM24hours30dose	0.00606562	1141	CHRNB2	intron:29183
chr1	154678001	154678050	69.0476	100	-30.9524	Control24hours	0.00330617	NA	NA	intergenic:1144
chr1	154680401	154680450	70.2614	87.3494	-17.088	Control24hours	0.00967519	NA	NA	intergenic:1144
chr1	154749801	154749850	21.1726	8.81057	12.3621	PM24hours30dose	0.0445324	3782	KCNN3	intron:74693
chr1	154752951	154753000	63.2743	79.0244	-15.7501	Control24hours	0.0491763	3782	KCNN3	intron:74693
chr1	154861551	154861600	16.8421	58	-41.1579	Control24hours	0.00346844	3782	KCNN3	1to5kb:13278
chr1	154870651	154870700	50.1312	63.1387	-13.0075	Control24hours	0.0414698	3782	KCNN3	promoter:13275
chr1	154884151	154884200	58.4746	25.4902	32.9844	PM24hours30dose	0.0158528	NA	NA	intergenic:1145
chr1	155008001	155008050	58.3333	79.0323	-20.6989	Control24hours	0.042063	51043	ZBTB7B	intron:29242
chr1	155011601	155011650	76.6667	97.561	-20.8943	Control24hours	0.00075693	51043	ZBTB7B	1to5kb:5271
chr1	155062001	155062050	45.5197	30.9942	14.5256	PM24hours30dose	0.0294256	8751	ADAM15	promoter:5308
chr1	155070351	155070400	82.7907	68.75	14.0407	PM24hours30dose	0.0114116	1944	EFNA3	intron:29698
chr1	155100901	155100950	97.7901	87.1921	10.5979	PM24hours30dose	0.00126546	NA	NA	intergenic:1148
chr1	155125151	155125200	43.75	0	43.75	PM24hours30dose	0.00389463	1942	EFNA1	1to5kb:5317
chr1	155187301	155187350	72.5806	83.965	-11.3844	Control24hours	0.0254614	200185	KRTCAP2	promoter:13319
chr1	155202701	155202750	100	63.2911	36.7089	PM24hours30dose	0.01737	7059	THBS3	promoter:13360
chr1	155204351	155204400	96.0699	74.3421	21.7278	PM24hours30dose	0.00069933	4580	MTX1	1to5kb:5356
chr1	155316151	155316200	96.5909	84.322	12.2689	PM24hours30dose	0.0278896	2224	FDPS	1to5kb:5384
chr1	155860451	155860500	44.6115	60.0536	-15.4421	Control24hours	0.0174718	54856	GON4L	1to5kb:13448
chr1	156203201	156203250	79.5918	67.2589	12.333	PM24hours30dose	0.00677256	9673	SLC25A44	intron:30721
chr1	156262951	156263000	88.1657	98.8701	-10.7044	Control24hours	0.0432549	23381	SMG5	intron:76425
chr1	156357851	156357900	11.5789	22.7612	-11.1822	Control24hours	0.0124599	7203	CCT3	intron:76559
chr1	156414651	156414700	38.4359	48.9664	-10.5305	Control24hours	0.0346257	10485	C1orf61	1to5kb:13593
chr1	156477651	156477700	80.4348	100	-19.5652	Control24hours	0.019002	4209	MEF2D	intron:76686
chr1	156677301	156677350	24.898	6.11511	18.7829	PM24hours30dose	0.0463329	10763	NES	5UTR:9987
chr1	156696351	156696400	80.6962	66.39	14.3062	PM24hours30dose	0.0188378	NA	NA	1to5kb:13646
chr1	156935901	156935950	98.5185	86.2069	12.3116	PM24hours30dose	0.0201619	9826	ARHGEF11	exon:90748
chr1	156956351	156956400	83.4821	96.5517	-13.0696	Control24hours	0.0451511	9826	ARHGEF11	intron:77049
chr1	157132151	157132200	67.2414	26.8293	40.4121	PM24hours30dose	0.048555	2117	ETV3	intron:77139
chr1	157181501	157181550	44.5161	27.4854	17.0307	PM24hours30dose	0.0406551	NA	NA	1to5kb:5617
chr1	157195551	157195600	16.2745	26.6314	-10.3569	Control24hours	0.0263434	NA	NA	intergenic:1182
chr1	157478601	157478650	23.5294	64.5161	-40.9867	Control24hours	0.0464488	NA	NA	intergenic:1185
chr1	158007901	158007950	69.697	100	-30.303	Control24hours	0.0233307	55243	KIRREL	intron:31267
chr1	158114851	158114900	77.3109	91.7808	-14.4699	Control24hours	0.0162499	NA	NA	intergenic:1192
chr1	158180301	158180350	34.3915	16.3934	17.9981	PM24hours30dose	0.0108235	912	CD1D	intron:31316
chr1	159886801	159886850	95.1807	76.4706	18.7101	PM24hours30dose	0.0119852	25790	CFAP45	intron:77659
chr1	160195401	160195450	16.8142	0.952381	15.8618	PM24hours30dose	0.00167715	844	CASQ1	1to5kb:5723
chr1	160250201	160250250	98.8889	84.4156	14.4733	PM24hours30dose	0.0406317	50717	DCAF8	intron:77851
chr1	160755051	160755100	17.1429	34.6939	-17.551	Control24hours	0.0116297	NA	NA	intergenic:1243
chr1	160814651	160814700	47.5806	58.078	-10.4973	Control24hours	0.0333741	4063	LY9	exon:37796
chr1	160883551	160883600	40.3061	65.3659	-25.0597	Control24hours	0.0251758	55600	ITLN1	1to5kb:13889
chr1	160964651	160964700	17.2956	1.95122	15.3444	PM24hours30dose	0.00099629	NA	NA	intergenic:1247
chr1	161022551	161022600	56.3636	43.2432	13.1204	PM24hours30dose	0.0451699	50848	F11R	1to5kb:13895
chr1	161051551	161051600	81.6	69.8347	11.7653	PM24hours30dose	0.035264	257106	ARHGAP30	exon:92293
chr1	161337001	161337050	96.2145	85.2941	10.9204	PM24hours30dose	0.0210142	6391	SDHC	intron:32494
chr1	161422851	161422900	41.4634	58.3333	-16.8699	Control24hours	0.0292812	NA	NA	intergenic:1256
chr1	161617001	161617050	46.7857	71.5026	-24.7169	Control24hours	0.000334368	NA	NA	intergenic:1257
chr1	161984651	161984700	78.2353	95.5224	-17.2871	Control24hours	0.000129288	NA	NA	promoter:14034
chr1	162465701	162465750	66.6667	96.4286	-29.7619	Control24hours	1.83796e-05	NA	NA	intergenic:1269
chr1	162465951	162466000	71.4286	95.4545	-24.026	Control24hours	0.0132083	NA	NA	intergenic:1269
chr1	162476451	162476500	60.6557	43.2836	17.3722	PM24hours30dose	0.00115866	NA	NA	intergenic:1269
chr1	162487601	162487650	65.285	89	-23.715	Control24hours	0.0185426	NA	NA	intergenic:1269
chr1	164318651	164318700	31.9231	18.75	13.1731	PM24hours30dose	0.019181	NA	NA	intergenic:1278
chr1	164576901	164576950	71.9585	82.3529	-10.3945	Control24hours	0.0149342	5087	PBX1	exon:39149
chr1	164792851	164792900	76.1798	60.7143	15.4655	PM24hours30dose	0.00145802	5087	PBX1	intron:33093
chr1	165162451	165162500	12.7273	36	-23.2727	Control24hours	0.000481706	NA	NA	intergenic:1281
chr1	165367951	165368000	74	61.3692	12.6308	PM24hours30dose	0.0182543	NA	NA	intergenic:1282
chr1	165544551	165544600	41.746	53.8058	-12.0597	Control24hours	0.017177	400794	LOC400794	1to5kb:14088
chr1	165699451	165699500	85.8209	97.0588	-11.2379	Control24hours	0.00378289	223	ALDH9A1	promoter:14092
chr1	166203251	166203300	45.6667	62.5874	-16.9207	Control24hours	0.0257445	NA	NA	intergenic:1291
chr1	167439401	167439450	35.383	49.6626	-14.2797	Control24hours	0.00143314	919	CD247	exon:93404
chr1	167517651	167517700	32.243	43.7071	-11.4641	Control24hours	0.0459744	919	CD247	intron:79247
chr1	167518501	167518550	49.1803	81.7073	-32.527	Control24hours	0.049234	919	CD247	promoter:14140
chr1	167590901	167590950	40.1544	64.6465	-24.492	Control24hours	0.00076968	NA	NA	intergenic:1302
chr1	169460801	169460850	59.8361	79.5918	-19.7558	Control24hours	0.02646	57821	CCDC181	promoter:14194
chr1	169882151	169882200	82.5758	96.9388	-14.363	Control24hours	0.0363341	57147	SCYL3	intron:79811
chr1	170669201	170669250	16.6667	50.3597	-33.693	Control24hours	0.00755383	NA	NA	exon:40146
chr1	171359301	171359350	47.8814	70.3704	-22.489	Control24hours	0.00116599	NA	NA	intergenic:1337
chr1	172391051	172391100	77.709	88.9222	-11.2132	Control24hours	0.00823408	26052	DNM3	intron:34337
chr1	173318251	173318300	87.027	97.351	-10.324	Control24hours	0.0183522	NA	NA	intergenic:1351
chr1	173671801	173671850	90.4145	76.2162	14.1983	PM24hours30dose	0.0459652	339416	ANKRD45	1to5kb:14285
chr1	174247301	174247350	86.4198	99.4595	-13.0397	Control24hours	0.000859183	9910	RABGAP1L	intron:34635
chr1	174873601	174873650	70.5263	55.5046	15.0217	PM24hours30dose	0.0124663	9910	RABGAP1L	promoter:6316
chr1	175003251	175003300	85.443	96.7532	-11.3102	Control24hours	0.00854851	27101	CACYBP	1to5kb:6333
chr1	175169901	175169950	33.4294	17.3469	16.0825	PM24hours30dose	0.000130499	9674	KIAA0040	1to5kb:14348
chr1	175307751	175307800	50.9615	31.25	19.7115	PM24hours30dose	0.00159588	NA	NA	intron:34872
chr1	175338651	175338700	17.7515	6.89655	10.8549	PM24hours30dose	0.0357801	7143	TNR	intron:80430
chr1	175890401	175890450	64.6341	39.5652	25.0689	PM24hours30dose	0.03595	NA	NA	intergenic:1365
chr1	176582101	176582150	28.3163	42.9775	-14.6612	Control24hours	0.0219453	60676	PAPPA2	intron:34882
chr1	176891551	176891600	69.8502	52.4752	17.3749	PM24hours30dose	0.00297239	460	ASTN1	intron:80592
chr1	177181701	177181750	23.0324	13.0178	10.0147	PM24hours30dose	0.000802786	57795	BRINP2	intron:34912
chr1	177256001	177256050	94.4544	84.0102	10.4442	PM24hours30dose	0.00463076	57795	BRINP2	promoter:6349
chr1	177285251	177285300	88.9205	75	13.9205	PM24hours30dose	0.00366755	NA	NA	intergenic:1370
chr1	177913601	177913650	88.5185	73.43	15.0886	PM24hours30dose	0.00220515	NA	NA	intergenic:1373
chr1	177919951	177920000	62.5	100	-37.5	Control24hours	0.0472684	NA	NA	intergenic:1373
chr1	177995751	177995800	40.2985	20.3488	19.9497	PM24hours30dose	0.0310525	89866	SEC16B	intron:80716
chr1	178054001	178054050	99.4595	76.3359	23.1236	PM24hours30dose	9.94686e-06	NA	NA	intergenic:1374
chr1	178528951	178529000	86.3354	98.2833	-11.9479	Control24hours	0.000492051	84066	TEX35	intron:35009
chr1	178570301	178570350	73.9387	61.6725	12.2662	PM24hours30dose	0.00343317	NA	NA	intergenic:1378
chr1	178604551	178604600	80.5668	66.4634	14.1034	PM24hours30dose	0.0255203	NA	NA	intergenic:1378
chr1	179259501	179259550	79.6407	93.2836	-13.6429	Control24hours	0.00150163	NA	NA	intergenic:1383
chr1	179355551	179355600	87.2414	76.555	10.6864	PM24hours30dose	0.0246365	6646	SOAT1	exon:41541
chr1	180148351	180148400	94.4334	83.2727	11.1607	PM24hours30dose	0.00351233	NA	NA	intergenic:1393
chr1	180207351	180207400	72.6141	93.1973	-20.5832	Control24hours	0.0147694	NA	NA	intergenic:1394
chr1	180229051	180229100	30.4312	41.8863	-11.4551	Control24hours	0.00943948	89884	LHX4	1to5kb:6449
chr1	180583901	180583950	60	77.7778	-17.7778	Control24hours	0.0488027	NA	NA	intergenic:1398
chr1	180951051	180951100	62.069	100	-37.931	Control24hours	0.0119757	57710	KIAA1614	exon:42137
chr1	181131801	181131850	76.4356	62.2137	14.2219	PM24hours30dose	0.040068	NA	NA	intergenic:1402
chr1	182247151	182247200	65.7343	89.6552	-23.9209	Control24hours	0.0191641	400799	LINC01344	1to5kb:14452
chr1	182590101	182590150	62.7119	88.5714	-25.8596	Control24hours	0.014072	6041	RNASEL	promoter:14469
chr1	182699951	182700000	48.0138	31.3225	16.6913	PM24hours30dose	0.00056358	NA	NA	intergenic:1417
chr1	182838651	182838700	76.036	65.8849	10.1512	PM24hours30dose	0.0145029	1660	DHX9	promoter:6531
chr1	182916001	182916050	94	79.2	14.8	PM24hours30dose	0.0366432	81626	SHCBP1L	intron:81181
chr1	183196351	183196400	97.4093	84.3434	13.0659	PM24hours30dose	0.00379583	3918	LAMC2	intron:36467
chr1	183221401	183221450	84.2105	96.875	-12.6645	Control24hours	0.0428672	3918	LAMC2	intron:36471
chr1	183926201	183926250	82.7303	93.5953	-10.8651	Control24hours	0.00823964	23179	RGL1	exon:43250
chr1	184366451	184366500	70.5882	100	-29.4118	Control24hours	0.0137306	NA	NA	intergenic:1433
chr1	184626451	184626500	56.5217	67.801	-11.2793	Control24hours	0.0373971	81563	C1orf21	exon:43310
chr1	184639701	184639750	83.0769	39.3443	43.7327	PM24hours30dose	0.00824119	NA	NA	intergenic:1434
chr1	184795901	184795950	88.8889	76.7857	12.1032	PM24hours30dose	0.0175223	116496	FAM129A	exon:95965
chr1	185001801	185001850	93.609	78.1544	15.4546	PM24hours30dose	0.000240709	NA	NA	intron:36745
chr1	185053951	185054000	88.8889	100	-11.1111	Control24hours	0.0221098	6045	RNF2	intron:36746
chr1	185452251	185452300	43.4783	82.2222	-38.744	Control24hours	0.00474925	NA	NA	intergenic:1442
chr1	185455851	185455900	64.4444	82.7586	-18.3142	Control24hours	0.0381475	NA	NA	intergenic:1442
chr1	185896051	185896100	43.9252	65.6463	-21.721	Control24hours	6.28564e-06	83872	HMCN1	intron:36807
chr1	186164501	186164550	46.9027	23.0769	23.8257	PM24hours30dose	0.00900836	83872	HMCN1	intron:36900
chr1	186551001	186551050	71.3959	89.5385	-18.1426	Control24hours	0.0235092	NA	NA	intergenic:1449
chr1	186648301	186648350	19.3548	5.80357	13.5513	PM24hours30dose	0.0164622	NA	NA	intergenic:1450
chr1	186789301	186789350	58.2734	74.5399	-16.2665	Control24hours	0.0009889	NA	NA	intergenic:1451
chr1	187349401	187349450	47.2727	63.0872	-15.8145	Control24hours	0.0317966	104169671	LINC01036	intron:37054
chr1	187551251	187551300	68.7919	84.6473	-15.8554	Control24hours	0.0325477	NA	NA	intergenic:1454
chr1	187772901	187772950	62.1951	79.2857	-17.0906	Control24hours	0.00107065	NA	NA	intergenic:1455
chr1	188011101	188011150	72.3404	90.5172	-18.1768	Control24hours	0.0453016	NA	NA	intergenic:1455
chr1	188182401	188182450	75.3333	92.6316	-17.2982	Control24hours	0.0248976	NA	NA	intergenic:1456
chr1	188794151	188794200	75.6467	63.7363	11.9105	PM24hours30dose	0.0426741	NA	NA	intergenic:1459
chr1	189525801	189525850	37	17.9104	19.0896	PM24hours30dose	0.042778	NA	NA	intergenic:1461
chr1	189993001	189993050	53.2609	74.4186	-21.1577	Control24hours	0.00156263	NA	NA	intergenic:1464
chr1	190443051	190443100	89.8551	67.0213	22.8338	PM24hours30dose	0.000500979	339479	BRINP3	intron:81693
chr1	191319051	191319100	18.2432	3.50877	14.7345	PM24hours30dose	0.0143737	NA	NA	intergenic:1468
chr1	191810451	191810500	58.9655	86.7347	-27.7692	Control24hours	0.0402428	NA	NA	intergenic:1468
chr1	192227951	192228000	62.5	34.1709	28.3291	PM24hours30dose	0.000579911	NA	NA	intergenic:1470
chr1	192500801	192500850	94.3548	82.9457	11.4091	PM24hours30dose	0.00730267	NA	NA	intergenic:1471
chr1	195294601	195294650	79.646	91.0345	-11.3885	Control24hours	0.0373554	NA	NA	intergenic:1485
chr1	195294751	195294800	47.7707	66.242	-18.4713	Control24hours	0.0208685	NA	NA	intergenic:1485
chr1	195393051	195393100	43.4783	78.7879	-35.3096	Control24hours	0.0317652	NA	NA	intergenic:1485
chr1	196523201	196523250	73.7931	90.7563	-16.9632	Control24hours	0.00411479	343450	KCNT2	intron:81840
chr1	196665901	196665950	69.0909	96.1538	-27.0629	Control24hours	0.0314596	3075	CFH	intron:37248
chr1	196977051	196977100	77.2727	65.7005	11.5722	PM24hours30dose	0.00754727	81494	CFHR5	promoter:6705
chr1	197548601	197548650	68.75	97.2222	-28.4722	Control24hours	7.02072e-06	163486	DENND1B	1to5kb:14637
chr1	197918951	197919000	9.27835	20.5263	-11.248	Control24hours	0.00417622	56956	LHX9	intron:37473
chr1	199928101	199928150	44	1.81818	42.1818	PM24hours30dose	6.83963e-05	NA	NA	intergenic:1508
chr1	200029751	200029800	3.4188	13.4328	-10.014	Control24hours	0.000459265	2494	NR5A2	intron:37686
chr1	200063451	200063500	52.027	76.8707	-24.8437	Control24hours	0.0356484	2494	NR5A2	intron:37690
chr1	200546801	200546850	95.8333	76.1905	19.6429	PM24hours30dose	3.46656e-06	NA	NA	intergenic:1515
chr1	200587551	200587600	98.9474	87.5969	11.3505	PM24hours30dose	0.0183066	9928	KIF14	intron:82234
chr1	201332401	201332450	68.3544	40.8696	27.4849	PM24hours30dose	0.000357688	5317	PKP1	exon:44716
chr1	201391651	201391700	91.6667	77.8325	13.8342	PM24hours30dose	0.0144693	3898	LAD1	intron:82836
chr1	201468351	201468400	2.71739	14.7727	-12.0553	Control24hours	0.000691952	NA	NA	1to5kb:14741
chr1	201531551	201531600	84.3416	70.5357	13.8059	PM24hours30dose	0.0238029	NA	NA	intron:37972
chr1	201581701	201581750	77.1218	91.4062	-14.2845	Control24hours	0.00151175	NA	NA	intergenic:1527
chr1	201591851	201591900	69.4737	89.9441	-20.4704	Control24hours	0.00376975	NA	NA	intergenic:1527
chr1	202135701	202135750	33.5385	16.5493	16.9892	PM24hours30dose	0.000235862	127829	ARL8A	promoter:14778
chr1	202148501	202148550	63.6771	40.5797	23.0974	PM24hours30dose	0.0051237	127829	ARL8A	1to5kb:14776
chr1	202152851	202152900	49.1647	62.7451	-13.5804	Control24hours	0.0168451	5778	PTPN7	intron:83019
chr1	202615101	202615150	65.625	90.5882	-24.9632	Control24hours	0.0183499	127833	SYT2	intron:83141
chr1	202768901	202768950	96.875	86.3636	10.5114	PM24hours30dose	0.00788231	10765	KDM5B	intron:83172
chr1	202956001	202956050	100	74.026	25.974	PM24hours30dose	0.000669821	51094	ADIPOR1	intron:83279
chr1	203146001	203146050	77.8571	92.2414	-14.3842	Control24hours	0.0414745	134	ADORA1	1to5kb:6913
chr1	203180751	203180800	50	77.4194	-27.4194	Control24hours	0.0113364	1116	CHI3L1	promoter:14842
chr1	203215051	203215100	78.2383	61.1111	17.1272	PM24hours30dose	0.0170826	1118	CHIT1	intron:83371
chr1	203307301	203307350	80	90.2703	-10.2703	Control24hours	0.0353767	730227	LINC01136	1to5kb:14853
chr1	203312751	203312800	97.2067	81.5789	15.6278	PM24hours30dose	0.000717087	NA	NA	intergenic:1542
chr1	203337651	203337700	85.6589	75.6173	10.0416	PM24hours30dose	0.0376565	NA	NA	intergenic:1543
chr1	203437951	203438000	72.5904	84.5528	-11.9625	Control24hours	0.000358469	NA	NA	intergenic:1544
chr1	203632451	203632500	82.8125	96.6292	-13.8167	Control24hours	0.000690218	493	ATP2B4	intron:38722
chr1	203765251	203765300	64.1975	47.2656	16.9319	PM24hours30dose	0.00368732	54900	LAX1	1to5kb:6932
chr1	203841951	203842000	22.2826	47.0588	-24.7762	Control24hours	0.0190892	9877	ZC3H11A	intron:38821
chr1	204129851	204129900	21.6545	32.6733	-11.0188	Control24hours	0.0153976	NA	NA	1to5kb:6963
chr1	204190801	204190850	39.3443	69.6429	-30.2986	Control24hours	0.0368182	3814	KISS1	intron:83511
chr1	204269251	204269300	61.0727	46.9925	14.0802	PM24hours30dose	0.00422421	22874	PLEKHA6	intron:83539
chr1	204344251	204344300	82.2394	94.7826	-12.5432	Control24hours	0.00719912	22874	PLEKHA6	intron:83541
chr1	204379301	204379350	63.6364	90.9091	-27.2727	Control24hours	0.00175803	22874	PLEKHA6	1to5kb:14882
chr1	204573601	204573650	29.2308	18.0685	11.1622	PM24hours30dose	0.0439551	NA	NA	intergenic:1554
chr1	204576651	204576700	94.3005	82.7586	11.5419	PM24hours30dose	0.0294108	NA	NA	intergenic:1554
chr1	204618401	204618450	73.2759	61.7496	11.5263	PM24hours30dose	0.0007036	NA	NA	exon:98537
chr1	204650001	204650050	33.2461	22.8155	10.4305	PM24hours30dose	0.0193251	10446	LRRN2	intron:83644
chr1	205042001	205042050	46.8293	27.6042	19.2251	PM24hours30dose	0.0144679	6900	CNTN2	1to5kb:7013
chr1	205229801	205229850	42.2572	60.4348	-18.1776	Control24hours	0.0105808	9911	TMCC2	exon:46563
chr1	205299251	205299300	7.06522	22.2772	-15.212	Control24hours	0.00835461	NA	NA	intergenic:1563
chr1	205426751	205426800	44.8276	31.1429	13.6847	PM24hours30dose	0.0153118	93273	LEMD1	1to5kb:14921
chr1	205445351	205445400	20.4545	2.66667	17.7879	PM24hours30dose	0.0263478	93273	LEMD1	intron:83769
chr1	205577151	205577200	65.6766	49.5652	16.1114	PM24hours30dose	0.0442118	148808	MFSD4A	1to5kb:7059
chr1	205581251	205581300	56.4007	39.5425	16.8583	PM24hours30dose	0.000978507	148808	MFSD4A	intron:39706
chr1	205607351	205607400	85.3211	69.4561	15.865	PM24hours30dose	0.0039349	2005	ELK4	intron:83786
chr1	205763401	205763450	92.7273	80.4878	12.2395	PM24hours30dose	0.0403355	NA	NA	intergenic:1570
chr1	205828451	205828500	80	94.6565	-14.6565	Control24hours	0.0124892	148811	PM20D1	exon:98832
chr1	205829001	205829050	83.3068	94.7205	-11.4137	Control24hours	7.99087e-07	148811	PM20D1	intron:83865
chr1	205937201	205937250	84.5714	96.1957	-11.6242	Control24hours	0.0135901	115019	SLC26A9	1to5kb:14960
chr1	206490901	206490950	78.4014	66.9742	11.4272	PM24hours30dose	0.00997663	9641	IKBKE	intron:39914
chr1	206752101	206752150	27.9528	44.5283	-16.5755	Control24hours	0.0229295	NA	NA	1to5kb:14999
chr1	207060051	207060100	6.14525	16.2921	-10.1469	Control24hours	0.0268277	5208	PFKFB2	intron:40088
chr1	207845151	207845200	86.4198	70.3947	16.025	PM24hours30dose	0.0486077	100128537	C1orf132	intron:84215
chr1	208287551	208287600	7.40741	67.5676	-60.1602	Control24hours	0.000379575	NA	NA	intergenic:1601
chr1	209426801	209426850	97.6471	82.2222	15.4248	PM24hours30dose	0.0381132	642587	MIR205HG	1to5kb:7222
chr1	209634751	209634800	72.1477	82.9412	-10.7935	Control24hours	0.0308642	3914	LAMB3	intron:84314
chr1	209986651	209986700	76.7045	94.5946	-17.89	Control24hours	9.72412e-05	255928	SYT14	intron:41019
chr1	211091351	211091400	50.9485	38.4164	12.5321	PM24hours30dose	0.0399825	3756	KCNH1	intron:84405
chr1	211280701	211280750	56.1873	71.0575	-14.8702	Control24hours	0.00333612	55758	RCOR3	intron:41171
chr1	211515151	211515200	68.3962	56.8702	11.526	PM24hours30dose	0.0100342	NA	NA	intergenic:1624
chr1	212446851	212446900	67.5676	99.187	-31.6194	Control24hours	1.55294e-07	NA	NA	intergenic:1635
chr1	212576951	212577000	57.5269	74.6988	-17.1719	Control24hours	0.000995053	467	ATF3	intron:41425
chr1	212588351	212588400	4.87805	16.5829	-11.7049	Control24hours	0.0278308	467	ATF3	intron:41425
chr1	213146651	213146700	87.3362	97.8261	-10.4898	Control24hours	0.0160678	26750	RPS6KC1	intron:41639
chr1	213771501	213771550	17.1429	0	17.1429	PM24hours30dose	0.0103744	NA	NA	intron:41730
chr1	213986351	213986400	31.4961	11.4504	20.0457	PM24hours30dose	0.00676639	100505832	PROX1-AS1	promoter:15161
chr1	213998001	213998050	47.1042	62.6984	-15.5942	Control24hours	0.0152284	5629	PROX1	exon:49134
chr1	215228301	215228350	72.2826	51.6129	20.6697	PM24hours30dose	0.0140626	3776	KCNK2	intron:41829
chr1	216907151	216907200	85.9375	100	-14.0625	Control24hours	0.0476168	2104	ESRRG	intron:85047
chr1	217045651	217045700	88.5417	73.8636	14.678	PM24hours30dose	0.0200517	2104	ESRRG	intron:85048
chr1	217136501	217136550	85.4749	69.2857	16.1891	PM24hours30dose	0.0380151	2104	ESRRG	intron:85056
chr1	217371001	217371050	87.2146	97.3262	-10.1116	Control24hours	0.000429043	NA	NA	intergenic:1658
chr1	217598451	217598500	87.9032	98.4252	-10.522	Control24hours	0.0100464	55105	GPATCH2	intron:85163
chr1	218164051	218164100	48.0916	68.2635	-20.1719	Control24hours	0.00883285	NA	NA	intergenic:1663
chr1	218361051	218361100	60.9375	92.9204	-31.9829	Control24hours	0.00638266	7042	TGFB2	intron:41950
chr1	218754751	218754800	78.9116	95.302	-16.3904	Control24hours	0.011527	NA	NA	intergenic:1667
chr1	219612901	219612950	52.0868	36.855	15.2318	PM24hours30dose	0.0100147	NA	NA	intergenic:1674
chr1	219923001	219923050	57.5581	26.3566	31.2016	PM24hours30dose	7.73349e-06	55532	SLC30A10	1to5kb:15241
chr1	220048901	220048950	98.9691	83.6364	15.3327	PM24hours30dose	0.0296004	2058	EPRS	1to5kb:15243
chr1	220140401	220140450	60	100	-40	Control24hours	0.0359076	55699	IARS2	intron:42031
chr1	220286701	220286750	82.5581	100	-17.4419	Control24hours	0.000691952	NA	NA	intergenic:1679
chr1	221903001	221903050	59.5771	43.6475	15.9296	PM24hours30dose	0.00118127	NA	NA	intron:85431
chr1	223191401	223191450	60.9375	21.3115	39.626	PM24hours30dose	0.0218261	NA	NA	intergenic:1702
chr1	223257101	223257150	39.2857	20.1149	19.1708	PM24hours30dose	0.0040009	55061	SUSD4	intron:85589
chr1	223394651	223394700	81.0811	97.8261	-16.745	Control24hours	0.0321173	164127	CCDC185	exon:49964
chr1	223749201	223749250	84.3621	67.0807	17.2814	PM24hours30dose	0.0107686	824	CAPN2	1to5kb:7564
chr1	224232201	224232250	84.5238	100	-15.4762	Control24hours	0.0303631	4931	NVL	intron:85785
chr1	224256801	224256850	38.0952	76.9231	-38.8278	Control24hours	0.0245289	4931	NVL	intron:85796
chr1	224314801	224314850	81.0078	93.7198	-12.7121	Control24hours	0.01359	4931	NVL	1to5kb:15382
chr1	224632051	224632100	57.2477	67.4797	-10.232	Control24hours	0.0237327	NA	NA	intron:42550
chr1	225465301	225465350	30.3207	42.515	-12.1943	Control24hours	0.0395579	NA	NA	promoter:15407
chr1	225815751	225815800	97.3404	84.5455	12.795	PM24hours30dose	6.45925e-05	2052	EPHX1	intron:42934
chr1	225893701	225893750	85.8407	71.9355	13.9052	PM24hours30dose	0.0415367	10637	LEFTY1	1to5kb:15429
chr1	225902951	225903000	33.7979	50.1441	-16.3462	Control24hours	0.0282797	10637	LEFTY1	intron:86209
chr1	225903101	225903150	88.7446	70.9559	17.7887	PM24hours30dose	0.0230069	10637	LEFTY1	intron:86209
chr1	225911551	225911600	23.5294	55	-31.4706	Control24hours	0.000214804	10637	LEFTY1	promoter:15431
chr1	225969701	225969750	47.1429	10.2041	36.9388	PM24hours30dose	0.0389801	NA	NA	intergenic:1724
chr1	226127901	226127950	5.40541	22.7027	-17.2973	Control24hours	0.000179002	NA	NA	intergenic:1727
chr1	226137151	226137200	86.7133	98.3871	-11.6738	Control24hours	0.000432785	NA	NA	intergenic:1727
chr1	226350301	226350350	96.6292	78.9931	17.6362	PM24hours30dose	0.000358469	NA	NA	intergenic:1730
chr1	226391601	226391650	77.551	97.6744	-20.1234	Control24hours	0.0409681	142	PARP1	intron:86354
chr1	226425901	226425950	100	85.3881	14.6119	PM24hours30dose	0.0109085	NA	NA	intergenic:1731
chr1	226589451	226589500	57.8824	42.4658	15.4166	PM24hours30dose	0.0369302	375057	STUM	intron:42985
chr1	226637701	226637750	50.1592	62.9213	-12.7621	Control24hours	0.00804007	3707	ITPKB	exon:101852
chr1	226638051	226638100	56.0606	40.3646	15.696	PM24hours30dose	0.00134168	3707	ITPKB	intron:86383
chr1	226717751	226717800	76.6667	36.2903	40.3763	PM24hours30dose	0.000449961	3707	ITPKB	intron:86387
chr1	226736101	226736150	82.3353	94.4118	-12.0764	Control24hours	0.0319491	3707	ITPKB	exon:101847
chr1	226750301	226750350	22.6562	3.7037	18.9525	PM24hours30dose	0.0208247	NA	NA	intergenic:1734
chr1	226750501	226750550	92.268	77.7778	14.4903	PM24hours30dose	0.00355607	NA	NA	intergenic:1734
chr1	226758401	226758450	89.2116	74.3056	14.9061	PM24hours30dose	0.0175011	NA	NA	intergenic:1734
chr1	226827451	226827500	67.8663	79.697	-11.8306	Control24hours	0.0135066	NA	NA	intergenic:1734
chr1	227346001	227346050	80.7692	97.8261	-17.0569	Control24hours	0.0114955	NA	NA	intergenic:1735
chr1	227917151	227917200	67.2297	56.5826	10.6471	PM24hours30dose	0.0179302	NA	NA	intergenic:1739
chr1	227920051	227920100	44.7005	58.9499	-14.2494	Control24hours	0.034913	7483	WNT9A	exon:102173
chr1	227941851	227941900	87.3016	100	-12.6984	Control24hours	0.00425297	100847072	MIR5008	promoter:15493
chr1	227972251	227972300	82.8338	98.01	-15.1762	Control24hours	9.20764e-08	NA	NA	intergenic:1740
chr1	228054351	228054400	43.9394	19.4444	24.4949	PM24hours30dose	0.0478448	89780	WNT3A	intron:43206
chr1	228064401	228064450	10.8262	0.31746	10.5088	PM24hours30dose	0.00182846	NA	NA	intergenic:1741
chr1	228173801	228173850	26.534	39.5062	-12.9722	Control24hours	0.00373647	200205	IBA57	promoter:7761
chr1	228184251	228184300	80.8864	92.3077	-11.4213	Control24hours	0.00105682	NA	NA	intergenic:1746
chr1	228207901	228207950	3.33333	30.303	-26.9697	Control24hours	0.0440897	84033	OBSCN	promoter:7762
chr1	228208701	228208750	79.7251	67.1958	12.5293	PM24hours30dose	0.0404767	84033	OBSCN	intron:43444
chr1	228211051	228211100	35.7798	54.5024	-18.7226	Control24hours	0.00162351	84033	OBSCN	1to5kb:7766
chr1	228276751	228276800	48.5714	69.6552	-21.0837	Control24hours	0.0102444	84033	OBSCN	promoter:7767
chr1	228304501	228304550	66.3914	78.0914	-11.7	Control24hours	3.64153e-05	NA	NA	1to5kb:15545
chr1	228306351	228306400	30.5499	43.5294	-12.9795	Control24hours	0.00425297	NA	NA	1to5kb:15545
chr1	228465401	228465450	78.9855	53.1034	25.8821	PM24hours30dose	5.32849e-05	NA	NA	intergenic:1750
chr1	228736501	228736550	24.1214	35.2479	-11.1265	Control24hours	0.0110034	58480	RHOU	intron:43908
chr1	228738501	228738550	85.7143	95.8506	-10.1363	Control24hours	0.0493642	58480	RHOU	intron:43909
chr1	228969201	228969250	48.8764	75.4647	-26.5883	Control24hours	0.00108407	NA	NA	intergenic:1755
chr1	229089401	229089450	47.9339	29.1139	18.82	PM24hours30dose	0.00130586	NA	NA	intergenic:1756
chr1	229371801	229371850	18.0556	0	18.0556	PM24hours30dose	0.0116659	NA	NA	intergenic:1761
chr1	229545901	229545950	80.1887	99.1597	-18.971	Control24hours	5.27962e-05	NA	NA	1to5kb:7794
chr1	229639401	229639450	85	99.0099	-14.0099	Control24hours	0.0132767	9816	URB2	intron:43937
chr1	229799801	229799850	75.7069	87.3239	-11.617	Control24hours	0.00370228	NA	NA	intergenic:1767
chr1	230002851	230002900	84.375	55.3191	29.0559	PM24hours30dose	0.0253665	101927532	LOC101927532	exon:51741
chr1	230120551	230120600	93.617	75	18.617	PM24hours30dose	0.000155225	2590	GALNT2	intron:43946
chr1	230249251	230249300	80	96.2264	-16.2264	Control24hours	0.000463756	2590	GALNT2	exon:51758
chr1	230272251	230272300	100	83.3333	16.6667	PM24hours30dose	0.0173266	NA	NA	1to5kb:15613
chr1	230287651	230287700	21.5881	32.8165	-11.2284	Control24hours	0.0404282	NA	NA	intergenic:1770
chr1	230315351	230315400	48.6667	14	34.6667	PM24hours30dose	0.0377242	79605	PGBD5	exon:102601
chr1	230451001	230451050	13.8686	2.47525	11.3934	PM24hours30dose	0.00356445	NA	NA	intergenic:1771
chr1	230747801	230747850	42.2018	26.3393	15.8625	PM24hours30dose	0.021046	10753	CAPN9	intron:44061
chr1	231145251	231145300	84.5679	71.1462	13.4217	PM24hours30dose	0.0266482	NA	NA	intergenic:1780
chr1	231273301	231273350	73.5294	46.5909	26.9385	PM24hours30dose	0.0281754	8443	GNPAT	1to5kb:7834
chr1	231492851	231492900	56.3636	90.4762	-34.1126	Control24hours	0.00966911	NA	NA	intergenic:1785
chr1	231691001	231691050	37.1212	23.3083	13.8129	PM24hours30dose	0.01316	100303453	TSNAX-DISC1	intron:44245
chr1	231924551	231924600	62.2535	46.25	16.0035	PM24hours30dose	0.0107627	104472714	DISC1-IT1	1to5kb:7876
chr1	232306751	232306800	76.259	61.4754	14.7836	PM24hours30dose	0.0373956	NA	NA	intergenic:1788
chr1	233181401	233181450	94.0701	83.6653	10.4047	PM24hours30dose	0.00709441	80003	PCNX2	promoter:15689
chr1	233473101	233473150	28.754	41.5094	-12.7554	Control24hours	0.0251037	NA	NA	intergenic:1798
chr1	233515251	233515300	51.7413	66.5217	-14.7804	Control24hours	0.0194286	NA	NA	intergenic:1798
chr1	233587401	233587450	77.5862	92.0354	-14.4492	Control24hours	0.0415228	NA	NA	intergenic:1798
chr1	233905651	233905700	26.7574	40.2439	-13.4865	Control24hours	0.0435333	148641	SLC35F3	exon:52447
chr1	234148051	234148100	35.3846	52.6786	-17.294	Control24hours	0.00276106	148641	SLC35F3	intron:44546
chr1	234531551	234531600	78.9141	89.5238	-10.6097	Control24hours	0.00584896	100506795	LINC01354	exon:103136
chr1	234538651	234538700	56.25	72.459	-16.209	Control24hours	0.021271	NA	NA	intergenic:1804
chr1	234557201	234557250	79.0698	97.3913	-18.3215	Control24hours	0.00451835	NA	NA	intergenic:1804
chr1	234656901	234656950	27.1186	50.9202	-23.8016	Control24hours	0.0434213	NA	NA	1to5kb:7919
chr1	234940051	234940100	81.5217	62.3377	19.1841	PM24hours30dose	0.0236061	NA	NA	intergenic:1813
chr1	234956051	234956100	76.2376	96.2264	-19.9888	Control24hours	0.00592985	NA	NA	1to5kb:7925
chr1	234956451	234956500	76.3566	54.7904	21.5662	PM24hours30dose	8.93326e-06	NA	NA	promoter:7925
chr1	235279201	235279250	72.973	41.1765	31.7965	PM24hours30dose	0.0136121	51742	ARID4B	intron:87540
chr1	235595701	235595750	46.1039	21.4286	24.6753	PM24hours30dose	0.000546555	2786	GNG4	promoter:15762
chr1	235862651	235862700	94.1423	83.8428	10.2995	PM24hours30dose	0.0196395	1130	LYST	intron:87770
chr1	236088551	236088600	96.3816	82.1739	14.2077	PM24hours30dose	0.00204241	NA	NA	intergenic:1824
chr1	236523301	236523350	40.2778	62	-21.7222	Control24hours	0.00704013	3964	LGALS8	promoter:7961
chr1	237058651	237058700	36	76.7442	-40.7442	Control24hours	0.0120524	6262	RYR2	intron:45068
chr1	237104001	237104050	30.4	47.8261	-17.4261	Control24hours	0.000167053	6262	RYR2	intron:45068
chr1	237244601	237244650	82.4742	99.0291	-16.5549	Control24hours	0.0012621	6262	RYR2	intron:45068
chr1	237330901	237330950	58.1395	95.3488	-37.2093	Control24hours	0.00090368	6262	RYR2	exon:53062
chr1	237374801	237374850	52.3364	27.1186	25.2178	PM24hours30dose	0.016152	6262	RYR2	intron:45074
chr1	238060351	238060400	73.0159	87.5	-14.4841	Control24hours	0.0104139	NA	NA	intergenic:1833
chr1	238293651	238293700	67.7083	93.8462	-26.1378	Control24hours	0.0245463	NA	NA	intergenic:1834
chr1	238737251	238737300	69.5652	50.2994	19.2658	PM24hours30dose	0.0201263	NA	NA	intergenic:1836
chr1	238975451	238975500	86.6667	45	41.6667	PM24hours30dose	0.0469215	NA	NA	intergenic:1836
chr1	239200451	239200500	31.9672	56.338	-24.3708	Control24hours	0.00849114	NA	NA	intergenic:1836
chr1	239401701	239401750	80.4714	93	-12.5286	Control24hours	0.0219638	1131	CHRM3	intron:45334
chr1	239685251	239685300	56.6265	27.2727	29.3538	PM24hours30dose	0.0460239	1131	CHRM3	intron:45338
chr1	240113301	240113350	92.5641	79.2308	13.3333	PM24hours30dose	6.44995e-05	56776	FMN2	intron:45359
chr1	240116701	240116750	17.8571	40.4762	-22.619	Control24hours	1.66595e-06	56776	FMN2	intron:45359
chr1	240137951	240138000	82.1656	98.3871	-16.2215	Control24hours	0.00208536	56776	FMN2	intron:45360
chr1	240675451	240675500	58.7786	80.1587	-21.3801	Control24hours	0.0228351	NA	NA	intergenic:1841
chr1	241832251	241832300	92.1053	77.1242	14.9811	PM24hours30dose	0.0108311	NA	NA	intergenic:1848
chr1	241967051	241967100	87.5862	100	-12.4138	Control24hours	0.0022711	NA	NA	intergenic:1850
chr1	242019501	242019550	15.1515	35.9649	-20.8134	Control24hours	0.0029611	NA	NA	intergenic:1851
chr1	242024851	242024900	28.4404	52.9412	-24.5008	Control24hours	0.0329773	NA	NA	promoter:15839
chr1	242024901	242024950	26.8657	44.4	-17.5343	Control24hours	0.0112044	NA	NA	promoter:15839
chr1	242425851	242425900	56.051	80.7453	-24.6944	Control24hours	0.00987906	200150	PLD5	intron:88263
chr1	242438701	242438750	64.4444	77.3946	-12.9502	Control24hours	0.0260701	200150	PLD5	intron:88263
chr1	242470451	242470500	82.7586	96.3855	-13.6269	Control24hours	0.029144	200150	PLD5	intron:88263
chr1	242987251	242987300	18.1102	31.8182	-13.7079	Control24hours	0.0391163	NA	NA	intergenic:1853
chr1	243952651	243952700	100	89.4231	10.5769	PM24hours30dose	0.0171286	339529	LOC339529	intron:45720
chr1	244080651	244080700	70.3846	86.3208	-15.9361	Control24hours	0.00436502	NA	NA	intron:88529
chr1	244647951	244648000	68.4932	48.2517	20.2414	PM24hours30dose	0.0392678	51029	DESI2	1to5kb:8097
chr1	244729651	244729700	94.4954	80.4054	14.09	PM24hours30dose	0.0484391	NA	NA	1to5kb:8101
chr1	244800101	244800150	84.3931	97.0803	-12.6872	Control24hours	0.0203433	NA	NA	intergenic:1864
chr1	244806501	244806550	61.1111	78.6765	-17.5654	Control24hours	0.0202754	NA	NA	intergenic:1864
chr1	245029801	245029850	29.2308	9.61538	19.6154	PM24hours30dose	0.0381259	84288	EFCAB2	intron:45886
chr1	245129651	245129700	94.7368	83.9888	10.7481	PM24hours30dose	0.0401571	NA	NA	intergenic:1868
chr1	245202651	245202700	33.3333	61.6438	-28.3105	Control24hours	0.0476691	55083	KIF26B	intron:45961
chr1	245219301	245219350	71.6814	86.8132	-15.1318	Control24hours	0.0124957	55083	KIF26B	intron:45961
chr1	245219351	245219400	55.5556	31.4917	24.0638	PM24hours30dose	0.00191608	55083	KIF26B	intron:45961
chr1	245287651	245287700	89.0339	77.8351	11.1989	PM24hours30dose	0.0268893	55083	KIF26B	intron:45961
chr1	246148001	246148050	87.5	100	-12.5	Control24hours	0.0202873	64754	SMYD3	intron:88636
chr1	246228051	246228100	100	87.9518	12.0482	PM24hours30dose	0.0108235	64754	SMYD3	intron:88636
chr1	246467001	246467050	84.8739	97.5758	-12.7018	Control24hours	0.00839965	64754	SMYD3	intron:88651
chr1	246518651	246518700	78.8406	59.8684	18.9722	PM24hours30dose	0.0280365	255654	LOC255654	intron:88712
chr1	246595051	246595100	33.1683	55.9006	-22.7323	Control24hours	0.00297762	163882	CNST	intron:45996
chr1	246791801	246791850	78.9691	89.5833	-10.6143	Control24hours	0.0105989	149134	LINC01341	exon:54194
chr1	247106651	247106700	55.514	43.9655	11.5485	PM24hours30dose	0.0384791	79862	ZNF669	1to5kb:15954
chr1	247278451	247278500	84.7639	95.2174	-10.4534	Control24hours	0.0221355	NA	NA	intergenic:1884
chr1	247289051	247289100	67.7824	81.459	-13.6765	Control24hours	0.00302796	NA	NA	intergenic:1884
chr1	247372401	247372450	74.0566	57.5	16.5566	PM24hours30dose	0.0498984	NA	NA	intergenic:1886
chr1	247857551	247857600	41.4966	54.0088	-12.5122	Control24hours	0.0356237	25893	TRIM58	exon:54327
chr1	248803601	248803650	64.3357	46.988	17.3477	PM24hours30dose	0.00240733	NA	NA	intergenic:1919
chr2	388101	388150	58.6433	30.7958	27.8475	PM24hours30dose	8.75883e-05	NA	NA	promoter:16059
chr2	398551	398600	32.6531	2.04082	30.6122	PM24hours30dose	0.0119622	NA	NA	intron:89157
chr2	423851	423900	4.81928	16.2651	-11.4458	Control24hours	0.0103243	NA	NA	intergenic:1930
chr2	426501	426550	95.3704	77.3684	18.0019	PM24hours30dose	0.000129787	NA	NA	intergenic:1930
chr2	467951	468000	62.7273	80.9524	-18.2251	Control24hours	0.000677132	NA	NA	intergenic:1930
chr2	468101	468150	55.4957	65.5889	-10.0932	Control24hours	0.0168832	NA	NA	intergenic:1930
chr2	494751	494800	29.4118	6.89655	22.5152	PM24hours30dose	0.0441827	NA	NA	1to5kb:23083
chr2	714251	714300	95	67.4699	27.5301	PM24hours30dose	0.00483534	NA	NA	intergenic:1934
chr2	893051	893100	76.8	55.4545	21.3455	PM24hours30dose	0.0311114	NA	NA	intergenic:1937
chr2	921901	921950	5.11811	16.1458	-11.0277	Control24hours	0.0331351	NA	NA	promoter:23100
chr2	951101	951150	35.4839	19.7674	15.7164	PM24hours30dose	0.0498941	NA	NA	promoter:23101
chr2	962201	962250	22.2222	39.4286	-17.2063	Control24hours	0.0361361	54221	SNTG2	intron:89171
chr2	1297451	1297500	16.9118	39.3939	-22.4822	Control24hours	0.0323256	54221	SNTG2	intron:89198
chr2	1602251	1602300	87.0968	100	-12.9032	Control24hours	0.000592487	NA	NA	intron:126586
chr2	1621401	1621450	33.218	51.1194	-17.9014	Control24hours	0.00839259	NA	NA	1to5kb:23105
chr2	1647151	1647200	60.8696	37.1681	23.7014	PM24hours30dose	0.0403087	7837	PXDN	promoter:23112
chr2	1767601	1767650	83.4746	96.1165	-12.6419	Control24hours	0.00340755	NA	NA	intergenic:1943
chr2	1771001	1771050	45.4936	30.8824	14.6112	PM24hours30dose	0.0362746	NA	NA	intergenic:1943
chr2	1832501	1832550	27.5132	43.3628	-15.8496	Control24hours	0.00855327	23040	MYT1L	intron:126679
chr2	1949751	1949800	61.5385	96.7742	-35.2357	Control24hours	0.0403069	23040	MYT1L	intron:126692
chr2	2571301	2571350	49.7076	67.4667	-17.7591	Control24hours	0.0187638	NA	NA	intergenic:1944
chr2	2672951	2673000	86.5385	97.7679	-11.2294	Control24hours	0.00574574	NA	NA	intergenic:1945
chr2	2694351	2694400	40.0982	24.3836	15.7146	PM24hours30dose	0.00406889	NA	NA	intergenic:1945
chr2	2694751	2694800	60.8974	75.9398	-15.0424	Control24hours	0.0278785	NA	NA	intergenic:1945
chr2	2751151	2751200	54.7917	40.8578	13.9339	PM24hours30dose	0.0108311	NA	NA	intergenic:1946
chr2	2920351	2920400	48.5955	32.7402	15.8553	PM24hours30dose	0.00224879	101927554	LINC01250	intron:126769
chr2	3036851	3036900	19.2488	7.18954	12.0593	PM24hours30dose	0.0178914	101927554	LINC01250	intron:126771
chr2	3145401	3145450	75.8209	87.0861	-11.2652	Control24hours	0.0306175	NA	NA	intron:126775
chr2	3148001	3148050	80.4124	97.9592	-17.5468	Control24hours	0.000184062	NA	NA	1to5kb:23142
chr2	3189601	3189650	98.913	88.2979	10.6152	PM24hours30dose	0.0259555	7260	TSSC1	intron:126776
chr2	3189801	3189850	15.3846	0	15.3846	PM24hours30dose	0.00488964	7260	TSSC1	intron:126776
chr2	3212501	3212550	45.6674	57.483	-11.8155	Control24hours	0.00951788	7260	TSSC1	intron:126779
chr2	3235301	3235350	83.75	99.6	-15.85	Control24hours	0.00553432	7260	TSSC1	intron:126780
chr2	3252551	3252600	95.4955	74.6667	20.8288	PM24hours30dose	0.0195401	7260	TSSC1	intron:126780
chr2	3303451	3303500	16.3585	32.381	-16.0225	Control24hours	0.00206178	NA	NA	1to5kb:23157
chr2	3592701	3592750	96.8254	77.9412	18.8842	PM24hours30dose	0.0418771	78989	COLEC11	1to5kb:16136
chr2	3642501	3642550	28.5714	2.22222	26.3492	PM24hours30dose	0.0183066	78989	COLEC11	intron:89510
chr2	3703201	3703250	67.5297	79.9331	-12.4034	Control24hours	0.0434285	728597	DCDC2C	promoter:16152
chr2	5216201	5216250	43.6937	68.4211	-24.7274	Control24hours	0.000602299	NA	NA	intergenic:1963
chr2	5325651	5325700	24.0476	11.0656	12.982	PM24hours30dose	0.0119744	NA	NA	intergenic:1963
chr2	5336851	5336900	100	61.9048	38.0952	PM24hours30dose	0.02535	NA	NA	intergenic:1963
chr2	5442701	5442750	91.5493	79.4643	12.085	PM24hours30dose	0.00309063	NA	NA	intergenic:1963
chr2	5474351	5474400	66.9267	55.144	11.7826	PM24hours30dose	0.0456792	NA	NA	intergenic:1963
chr2	5588251	5588300	67.5676	89.6552	-22.0876	Control24hours	0.0313801	NA	NA	intergenic:1964
chr2	5673301	5673350	22.4628	11.5217	10.941	PM24hours30dose	0.00145731	NA	NA	intron:126918
chr2	6118501	6118550	76.1905	88.4615	-12.2711	Control24hours	0.040759	NA	NA	intergenic:1968
chr2	6184801	6184850	17.3228	3.66972	13.6531	PM24hours30dose	0.000157108	NA	NA	intergenic:1968
chr2	6685951	6686000	35.809	23.1959	12.6131	PM24hours30dose	0.0223827	NA	NA	intergenic:1972
chr2	6958151	6958200	51.9084	31.7568	20.1516	PM24hours30dose	0.041196	9781	RNF144A	intron:89646
chr2	6959751	6959800	45.3333	17.9104	27.4229	PM24hours30dose	0.00752032	9781	RNF144A	intron:89646
chr2	6986051	6986100	12.5	2.4	10.1	PM24hours30dose	0.0258164	9781	RNF144A	intron:89646
chr2	6986151	6986200	5.72687	18.4524	-12.7255	Control24hours	0.00628515	9781	RNF144A	intron:89646
chr2	7019301	7019350	68.2635	88.6179	-20.3544	Control24hours	0.0439482	9781	RNF144A	intron:89649
chr2	7147551	7147600	48.7685	68.3196	-19.5511	Control24hours	0.0414518	NA	NA	intergenic:1977
chr2	7767451	7767500	91.8006	79.4311	12.3696	PM24hours30dose	2.72582e-06	NA	NA	intergenic:1982
chr2	7849501	7849550	80.9091	97.1429	-16.2338	Control24hours	0.00312266	NA	NA	intergenic:1982
chr2	7849701	7849750	57.4751	86.4754	-29.0003	Control24hours	0.0467257	NA	NA	intergenic:1982
chr2	8067251	8067300	42.8389	57.8125	-14.9736	Control24hours	0.0444219	339788	LINC00298	intron:127267
chr2	8116851	8116900	57.764	45.7565	12.0075	PM24hours30dose	0.0111072	339788	LINC00298	intron:127267
chr2	8239901	8239950	28.4916	16.4021	12.0895	PM24hours30dose	0.0288912	339788	LINC00298	intron:127267
chr2	8359401	8359450	64.2857	80.8743	-16.5886	Control24hours	0.00433925	NA	NA	intron:127286
chr2	8456051	8456100	19.8864	39.3258	-19.4395	Control24hours	0.00350255	NA	NA	intergenic:1984
chr2	8631501	8631550	67.5978	81.7143	-14.1165	Control24hours	0.0489164	NA	NA	intergenic:1986
chr2	8633851	8633900	33.0377	20	13.0377	PM24hours30dose	0.00342262	NA	NA	intergenic:1986
chr2	8633901	8633950	26.0579	11.3846	14.6733	PM24hours30dose	0.00156798	NA	NA	intergenic:1986
chr2	8647101	8647150	42.2222	59.4118	-17.1895	Control24hours	0.0484179	NA	NA	intergenic:1986
chr2	8714251	8714300	70.9438	82.3038	-11.36	Control24hours	0.00290471	NA	NA	intergenic:1987
chr2	8995151	8995200	80	96.25	-16.25	Control24hours	0.0349733	129642	MBOAT2	intron:127493
chr2	9104851	9104900	94.7631	80.137	14.6261	PM24hours30dose	0.00745045	NA	NA	1to5kb:16197
chr2	9110001	9110050	85.9438	97.2028	-11.259	Control24hours	0.0131785	NA	NA	exonintronboundary:96582
chr2	9162551	9162600	79.4118	90.7407	-11.329	Control24hours	0.0297874	NA	NA	intergenic:1992
chr2	9524401	9524450	98.0114	83.9827	14.0287	PM24hours30dose	0.01389	6868	ADAM17	intron:127636
chr2	9643051	9643100	90.8333	68.2692	22.5641	PM24hours30dose	0.00736213	NA	NA	intron:89878
chr2	9646651	9646700	67.3913	80.6748	-13.2835	Control24hours	0.000743758	NA	NA	intron:89878
chr2	9683551	9683600	91.5888	74.4681	17.1207	PM24hours30dose	0.00965915	NA	NA	intron:89879
chr2	9775251	9775300	95.1351	84.5921	10.543	PM24hours30dose	0.0138958	NA	NA	1to5kb:23361
chr2	10051101	10051150	88.1356	99.1525	-11.0169	Control24hours	0.00272224	8462	KLF11	intron:90021
chr2	10155551	10155600	85.5856	99.0196	-13.434	Control24hours	0.00276305	NA	NA	promoter:23368
chr2	10325351	10325400	87.5	100	-12.5	Control24hours	0.0419138	3241	HPCAL1	1to5kb:16278
chr2	10356701	10356750	45.0363	66.6667	-21.6303	Control24hours	0.000153865	3241	HPCAL1	intron:90089
chr2	10431801	10431850	98.5294	80.5031	18.0263	PM24hours30dose	0.0338141	NA	NA	intergenic:2007
chr2	10450101	10450150	41.1765	53.7563	-12.5798	Control24hours	0.00705862	101929715	LOC101929715	1to5kb:16284
chr2	10501151	10501200	70.8625	82.5444	-11.6819	Control24hours	0.031811	NA	NA	intergenic:2008
chr2	10560051	10560100	81.8182	64.9351	16.8831	PM24hours30dose	0.000142861	NA	NA	intergenic:2008
chr2	10727651	10727700	76.7857	92.4731	-15.6874	Control24hours	0.00710743	245973	ATP6V1C2	intron:90140
chr2	10757901	10757950	83.6364	100	-16.3636	Control24hours	0.0440873	245973	ATP6V1C2	intron:90141
chr2	10827151	10827200	68.4659	87.1245	-18.6586	Control24hours	3.12933e-06	10130	PDIA6	intron:127834
chr2	11132051	11132100	49.0854	74.0625	-24.9771	Control24hours	0.0151446	130813	C2orf50	promoter:16297
chr2	11153801	11153850	56	74.0741	-18.0741	Control24hours	0.0481681	130814	PQLC3	1to5kb:16299
chr2	11585951	11586000	3.48101	15.1786	-11.6976	Control24hours	0.0182712	9687	GREB1	1to5kb:16324
chr2	11589501	11589550	80.9836	91.3876	-10.404	Control24hours	0.00749432	9687	GREB1	intron:90243
chr2	11698351	11698400	65.3846	50	15.3846	PM24hours30dose	0.00647945	23175	LPIN1	intron:90348
chr2	11746001	11746050	92.9412	81.2849	11.6563	PM24hours30dose	0.00256001	23175	LPIN1	promoter:16338
chr2	12170451	12170500	58.3333	91.1765	-32.8431	Control24hours	0.00234694	100506457	MIR3681HG	intron:90506
chr2	12301101	12301150	81.1644	92.6829	-11.5185	Control24hours	0.00798343	100506457	MIR3681HG	intron:90506
chr2	12731201	12731250	78.8462	93.2203	-14.3742	Control24hours	0.00444351	28951	TRIB2	intron:90527
chr2	13532751	13532800	72.3464	87.6	-15.2536	Control24hours	0.00526823	NA	NA	1to5kb:16365
chr2	14362301	14362350	5.26316	19.7368	-14.4737	Control24hours	0.014385	100499171	LINC00276	intron:128096
chr2	15129001	15129050	49.3562	70.7317	-21.3755	Control24hours	0.0334442	NA	NA	intergenic:2030
chr2	15160251	15160300	49.7835	38.674	11.1095	PM24hours30dose	0.0368184	NA	NA	intergenic:2030
chr2	15747601	15747650	48.4902	35.0181	13.4722	PM24hours30dose	0.00838586	NA	NA	intergenic:2034
chr2	15788701	15788750	75.4902	96.5909	-21.1007	Control24hours	0.000479472	NA	NA	intergenic:2034
chr2	16030751	16030800	36.7041	25.5495	11.1547	PM24hours30dose	0.0191879	NA	NA	intron:128220
chr2	16071951	16072000	0.952381	10.9756	-10.0232	Control24hours	0.035671	104797537	GACAT3	1to5kb:16392
chr2	16094401	16094450	2	12.6667	-10.6667	Control24hours	0.000294676	NA	NA	intron:128222
chr2	16542801	16542850	51.634	76.5079	-24.8739	Control24hours	7.43946e-05	NA	NA	exon:151688
chr2	16599451	16599500	65.3702	54.6512	10.719	PM24hours30dose	0.000712154	81553	FAM49A	intron:128238
chr2	16599501	16599550	66.4879	55.6989	10.789	PM24hours30dose	0.0186992	81553	FAM49A	intron:128238
chr2	16616451	16616500	16.875	3.84615	13.0288	PM24hours30dose	0.00956941	81553	FAM49A	intron:128238
chr2	17134051	17134100	13.6546	2.85714	10.7975	PM24hours30dose	0.0129909	NA	NA	intergenic:2049
chr2	17667701	17667750	94.9438	82.9412	12.0026	PM24hours30dose	0.0129321	79677	SMC6	intron:128266
chr2	19358801	19358850	14.9457	3.64964	11.296	PM24hours30dose	3.78416e-05	130497	OSR1	promoter:23496
chr2	19678351	19678400	52.381	77.5	-25.119	Control24hours	0.00888568	NA	NA	intergenic:2059
chr2	19757701	19757750	78.022	99.0291	-21.0071	Control24hours	0.000744849	NA	NA	intergenic:2060
chr2	20185551	20185600	58.6022	43.5065	15.0957	PM24hours30dose	0.00548509	NA	NA	intergenic:2066
chr2	20205351	20205400	79.602	92.8571	-13.2552	Control24hours	0.0442396	6382	SDC1	exon:152123
chr2	20211651	20211700	62.1053	44.385	17.7202	PM24hours30dose	0.0446965	6382	SDC1	intron:128610
chr2	20225901	20225950	39.6149	57.672	-18.0571	Control24hours	2.66011e-05	6382	SDC1	promoter:23516
chr2	20577901	20577950	46.5753	21.9858	24.5895	PM24hours30dose	0.00935996	64342	HS1BP3	intron:128747
chr2	20623851	20623900	95.8621	84.8901	10.972	PM24hours30dose	0.000905977	64342	HS1BP3	exon:152287
chr2	20670051	20670100	57.959	68.3288	-10.3699	Control24hours	0.0103743	151449	GDF7	intron:90790
chr2	20670601	20670650	52.8974	63.807	-10.9096	Control24hours	0.0228419	151449	GDF7	exon:107229
chr2	20695701	20695750	97.4684	70.3125	27.1559	PM24hours30dose	0.0186134	60526	LDAH	intron:128772
chr2	21095001	21095050	1.26582	12.6126	-11.3468	Control24hours	0.00549779	NA	NA	intergenic:2077
chr2	21161201	21161250	88.6121	73.5772	15.0349	PM24hours30dose	0.00676801	NA	NA	intergenic:2078
chr2	21953201	21953250	93.9394	70.7317	23.2077	PM24hours30dose	0.0162255	NA	NA	intron:90799
chr2	22084151	22084200	52.0604	40.9982	11.0622	PM24hours30dose	0.0251069	NA	NA	intron:128915
chr2	23028001	23028050	29.8246	13.75	16.0746	PM24hours30dose	0.00338918	NA	NA	intron:128922
chr2	23508851	23508900	91.8981	76.087	15.8112	PM24hours30dose	1.94207e-06	114818	KLHL29	intron:90814
chr2	23546551	23546600	78.6026	93.4211	-14.8184	Control24hours	0.049615	114818	KLHL29	intron:90814
chr2	23629151	23629200	53.4653	69.4915	-16.0262	Control24hours	0.0300936	114818	KLHL29	intron:90815
chr2	23635951	23636000	67.2764	47.9365	19.3399	PM24hours30dose	0.00131953	114818	KLHL29	intron:90815
chr2	23636051	23636100	68.5864	81.4465	-12.8602	Control24hours	0.00224946	114818	KLHL29	intron:90815
chr2	23656801	23656850	74.7899	89.2857	-14.4958	Control24hours	0.0101735	114818	KLHL29	intron:90817
chr2	24083701	24083750	27.3077	13.0342	14.2735	PM24hours30dose	0.000354765	375190	FAM228B	intron:90931
chr2	24231801	24231850	88.5	54.0984	34.4016	PM24hours30dose	0.0288832	50618	ITSN2	intron:129076
chr2	24382251	24382300	19.4836	5.74713	13.7364	PM24hours30dose	0.00252991	NA	NA	intergenic:2088
chr2	24835001	24835050	91.018	73.7705	17.2475	PM24hours30dose	0.0102199	109	ADCY3	1to5kb:23637
chr2	25213851	25213900	100	86.6667	13.3333	PM24hours30dose	0.00725108	NA	NA	intergenic:2093
chr2	25216451	25216500	15.7303	3.58974	12.1406	PM24hours30dose	0.00145785	NA	NA	intergenic:2093
chr2	25223601	25223650	82.6979	94.3243	-11.6264	Control24hours	0.00729828	NA	NA	intergenic:2093
chr2	25251401	25251450	89.7436	57.4074	32.3362	PM24hours30dose	0.049969	1788	DNMT3A	1to5kb:23669
chr2	25287401	25287450	85.1852	98.0198	-12.8346	Control24hours	0.0245233	1788	DNMT3A	intron:129421
chr2	25921401	25921450	96.4706	57.9545	38.516	PM24hours30dose	0.0369153	NA	NA	intergenic:2098
chr2	25930801	25930850	93.8242	80.6513	13.1729	PM24hours30dose	3.73822e-07	3797	KIF3C	intron:129836
chr2	25951951	25952000	100	81.25	18.75	PM24hours30dose	0.0131167	3797	KIF3C	promoter:23717
chr2	26309901	26309950	82.2368	96.5812	-14.3444	Control24hours	0.0356484	165082	ADGRF3	exon:153706
chr2	26467051	26467100	19.1489	42.8571	-23.7082	Control24hours	0.0408803	9381	OTOF	promoter:23738
chr2	26522901	26522950	66.3974	50	16.3974	PM24hours30dose	0.0464516	9381	OTOF	intron:130113
chr2	26557451	26557500	72.3757	56.9149	15.4608	PM24hours30dose	0.0338692	9381	OTOF	intron:130115
chr2	26632801	26632850	77.1429	88.2353	-11.0924	Control24hours	0.0442776	130106	CIB4	intron:130171
chr2	26848301	26848350	2.60586	15.1515	-12.5457	Control24hours	3.70868e-05	56896	DPYSL5	promoter:16579
chr2	26849351	26849400	17.7102	28.7938	-11.0836	Control24hours	0.0492995	56896	DPYSL5	intron:91549
chr2	26889451	26889500	66.6667	44.1667	22.5	PM24hours30dose	0.0250417	56896	DPYSL5	intron:91549
chr2	26914201	26914250	54.3257	67.4556	-13.1299	Control24hours	0.00584655	56896	DPYSL5	intron:91550
chr2	27010501	27010550	97.8142	79.8165	17.9977	PM24hours30dose	0.00476762	NA	NA	promoter:23744
chr2	27246901	27246950	99.4898	88.5542	10.9356	PM24hours30dose	0.000986509	NA	NA	intergenic:2112
chr2	27404751	27404800	70.8029	46.4135	24.3894	PM24hours30dose	0.00300556	5496	PPM1G	intron:130733
chr2	27415851	27415900	80.1724	94.7368	-14.5644	Control24hours	0.000995053	NA	NA	intergenic:2113
chr2	27442101	27442150	78.1469	67.8363	10.3106	PM24hours30dose	0.0280217	200634	KRTCAP3	promoter:16698
chr2	27468551	27468600	86.3281	98.1343	-11.8062	Control24hours	0.000666172	26160	IFT172	1to5kb:23870
chr2	27717151	27717200	7.85714	23.176	-15.3188	Control24hours	0.00249228	100129995	LINC01460	1to5kb:23891
chr2	28370351	28370400	87.6923	60.8247	26.8676	PM24hours30dose	0.0248167	NA	NA	intergenic:2118
chr2	28411051	28411100	87.3239	100	-12.6761	Control24hours	0.0462767	2355	FOSL2	intron:92692
chr2	28959501	28959550	68.6667	84.1772	-15.5105	Control24hours	0.0386539	NA	NA	intron:93060
chr2	28969901	28969950	94.5017	82.6923	11.8094	PM24hours30dose	0.00122413	NA	NA	promoter:16804
chr2	28991701	28991750	86.802	68.9474	17.8547	PM24hours30dose	0.00120396	NA	NA	intron:93060
chr2	30346751	30346800	66.5094	41.5584	24.951	PM24hours30dose	0.0248041	285043	LOC285043	exon:110095
chr2	30411401	30411450	33.75	57.8231	-24.0731	Control24hours	0.0134394	NA	NA	intergenic:2134
chr2	31249201	31249250	26.087	43.125	-17.038	Control24hours	0.0266249	30845	EHD3	intron:93305
chr2	31249401	31249450	75.5814	57.4324	18.149	PM24hours30dose	0.00360013	30845	EHD3	exon:110167
chr2	31581301	31581350	61.8182	46.1874	15.6308	PM24hours30dose	0.000300408	6716	SRD5A2	promoter:23958
chr2	32369701	32369750	87.6344	97.9434	-10.309	Control24hours	0.000166599	57448	BIRC6	intron:93488
chr2	32854801	32854850	14.9533	4.7619	10.1914	PM24hours30dose	0.0147727	285045	LINC00486	intron:93637
chr2	32904051	32904100	78.4483	98.9362	-20.4879	Control24hours	0.0306596	285045	LINC00486	intron:93639
chr2	32977051	32977100	70.2564	87.2093	-16.9529	Control24hours	0.0249006	4052	LTBP1	intron:93651
chr2	32995251	32995300	89.8204	76.9231	12.8973	PM24hours30dose	0.00587349	4052	LTBP1	intron:93651
chr2	33327851	33327900	57.2519	37.5796	19.6723	PM24hours30dose	0.00434701	NA	NA	1to5kb:16924
chr2	33327901	33327950	11.5385	0	11.5385	PM24hours30dose	0.0243273	NA	NA	1to5kb:16924
chr2	33398401	33398450	72.807	98.7179	-25.9109	Control24hours	1.00781e-06	4052	LTBP1	exon:110594
chr2	33482201	33482250	59.0909	92	-32.9091	Control24hours	0.0451699	25780	RASGRP3	exon:110777
chr2	33716151	33716200	8.33333	61.1111	-52.7778	Control24hours	0.00642372	104355287	LINC01317	intron:93930
chr2	33761951	33762000	77.7778	48.8095	28.9683	PM24hours30dose	0.0186035	104355287	LINC01317	intron:93930
chr2	34048701	34048750	64.3836	83.6449	-19.2613	Control24hours	0.00372761	104355287	LINC01317	intron:93933
chr2	34051101	34051150	1.08696	21.6867	-20.5998	Control24hours	0.0479851	104355287	LINC01317	intron:93933
chr2	34133251	34133300	57.4468	73.6842	-16.2374	Control24hours	0.00677755	104355287	LINC01317	intron:93933
chr2	34149501	34149550	20.1149	32.6241	-12.5092	Control24hours	0.0336266	104355287	LINC01317	intron:93933
chr2	34525001	34525050	73.494	98.2759	-24.7819	Control24hours	0.00155487	NA	NA	intron:93944
chr2	34719501	34719550	48.5294	18	30.5294	PM24hours30dose	0.045448	104355288	LINC01320	intron:93947
chr2	34778751	34778800	62.9243	90.303	-27.3787	Control24hours	8.27811e-07	NA	NA	intergenic:2160
chr2	35174801	35174850	89.4958	76.5823	12.9135	PM24hours30dose	1.84756e-06	NA	NA	exon:111004
chr2	36092601	36092650	77.5801	92.0213	-14.4412	Control24hours	0.0281032	NA	NA	intergenic:2162
chr2	36767101	36767150	89.8734	100	-10.1266	Control24hours	0.0496868	5212	VIT	5UTR:12336
chr2	36826201	36826250	82.9897	72.561	10.4287	PM24hours30dose	0.0251857	NA	NA	intergenic:2164
chr2	37000101	37000150	75	13.3333	61.6667	PM24hours30dose	0.0152677	54497	HEATR5B	intron:131660
chr2	37871151	37871200	60.1504	78.8462	-18.6958	Control24hours	0.0306092	101929559	LINC00211	intron:131897
chr2	38020651	38020700	82.2917	96.0976	-13.8059	Control24hours	0.000623247	151393	RMDN2	intron:94383
chr2	38543201	38543250	55	36.2319	18.7681	PM24hours30dose	0.00112105	NA	NA	intergenic:2174
chr2	38649701	38649750	86.5517	73.741	12.8107	PM24hours30dose	0.0112871	NA	NA	intergenic:2175
chr2	38785701	38785750	70.5263	92.3077	-21.7814	Control24hours	0.0125543	NA	NA	intergenic:2177
chr2	39243951	39244000	24.1639	35.6079	-11.444	Control24hours	0.0166888	NA	NA	intergenic:2180
chr2	39487101	39487150	47.3354	74.0157	-26.6803	Control24hours	0.00115094	728730	LOC728730	intron:94604
chr2	39666951	39667000	73.2852	51.046	22.2392	PM24hours30dose	0.000360656	130733	TMEM178A	intron:94640
chr2	39720351	39720400	60.1562	74.2081	-14.0519	Control24hours	0.00687215	NA	NA	intergenic:2181
chr2	39815051	39815100	51.6129	63.6364	-12.0235	Control24hours	0.0472895	100128590	SLC8A1-AS1	intron:94658
chr2	40262001	40262050	85.5814	97.8417	-12.2603	Control24hours	0.00120427	6546	SLC8A1	intron:132630
chr2	41843901	41843950	35.1955	15.942	19.2535	PM24hours30dose	0.0160093	NA	NA	intergenic:2184
chr2	42076701	42076750	86.4721	97.1119	-10.6398	Control24hours	0.0102995	NA	NA	intergenic:2190
chr2	42089551	42089600	33.9041	66.9811	-33.077	Control24hours	8.2863e-06	NA	NA	intergenic:2190
chr2	42424901	42424950	81.0036	92.3077	-11.3041	Control24hours	0.000418439	NA	NA	exon:156961
chr2	42476901	42476950	92.668	82.4798	10.1882	PM24hours30dose	0.0125768	170850	KCNG3	intron:132733
chr2	42851401	42851450	78.2609	92.5	-14.2391	Control24hours	0.00655859	NA	NA	intergenic:2195
chr2	43184751	43184800	56.513	44.5255	11.9875	PM24hours30dose	0.0391658	NA	NA	intergenic:2199
chr2	43671201	43671250	50.5495	17.1429	33.4066	PM24hours30dose	0.00060399	130271	PLEKHH2	intron:95065
chr2	44082951	44083000	99.0909	88.0435	11.0474	PM24hours30dose	0.0384082	NA	NA	intergenic:2206
chr2	45131451	45131500	51.746	30.9237	20.8223	PM24hours30dose	0.00832577	NA	NA	intergenic:2213
chr2	45743901	45743950	79.4872	91.8495	-12.3624	Control24hours	0.00548509	5581	PRKCE	intron:95401
chr2	45963451	45963500	98.9796	84.4444	14.5351	PM24hours30dose	0.000349635	5581	PRKCE	intron:95403
chr2	46202401	46202450	79.288	90.3727	-11.0846	Control24hours	0.00236215	NA	NA	intergenic:2216
chr2	46277451	46277500	64.4481	49.7573	14.6908	PM24hours30dose	0.0158774	NA	NA	intergenic:2217
chr2	46386051	46386100	73.4694	30.7692	42.7002	PM24hours30dose	0.00250162	2034	EPAS1	exon:112780
chr2	46895451	46895500	80.1205	95.098	-14.9776	Control24hours	0.0418874	NA	NA	1to5kb:17331
chr2	46927551	46927600	91.5789	73.5135	18.0654	PM24hours30dose	0.00176179	57217	TTC7A	intron:95572
chr2	47016851	47016900	45.3782	22.449	22.9292	PM24hours30dose	0.0281423	57217	TTC7A	intron:95582
chr2	47088051	47088100	78.1609	100	-21.8391	Control24hours	0.00584655	NA	NA	intron:133491
chr2	47308451	47308500	98.3784	86.7925	11.5859	PM24hours30dose	0.0293939	101927043	LOC101927043	intron:133557
chr2	48141451	48141500	12	61.7647	-49.7647	Control24hours	6.7898e-05	NA	NA	intron:133689
chr2	48305001	48305050	84.4828	95.4955	-11.0127	Control24hours	0.00846566	NA	NA	intergenic:2230
chr2	48525951	48526000	94.8882	82.1678	12.7203	PM24hours30dose	0.0151676	NA	NA	1to5kb:17401
chr2	49421351	49421400	53.8835	71.8593	-17.9758	Control24hours	0.028383	NA	NA	intron:133802
chr2	49520551	49520600	41.0256	13.1868	27.8388	PM24hours30dose	0.0107145	NA	NA	intergenic:2234
chr2	49882301	49882350	32.9513	51.5723	-18.621	Control24hours	0.0115671	NA	NA	intergenic:2235
chr2	50327901	50327950	65.9341	33.0709	32.8632	PM24hours30dose	0.00178725	9378	NRXN1	intron:133812
chr2	50329901	50329950	32.8467	47.3008	-14.4541	Control24hours	0.00552364	9378	NRXN1	intron:133812
chr2	51992301	51992350	50.7246	75.7009	-24.9763	Control24hours	0.00505085	730100	LOC730100	intron:96211
chr2	52796201	52796250	27.8409	11.5044	16.3365	PM24hours30dose	0.0324212	NA	NA	intron:134081
chr2	53580001	53580050	92.3077	73.4694	18.8383	PM24hours30dose	0.0434115	100302652	GPR75-ASB3	intron:134086
chr2	53783151	53783200	85.7923	71.4286	14.3638	PM24hours30dose	0.0462587	27248	ERLEC1	1to5kb:17432
chr2	53852551	53852600	98.0315	86.8293	11.2022	PM24hours30dose	0.000328951	100500850	MIR3682	1to5kb:24491
chr2	54153701	54153750	14.2857	35.2273	-20.9416	Control24hours	0.0398671	98	ACYP2	intron:96269
chr2	54162651	54162700	78.5714	97.6744	-19.103	Control24hours	0.0499742	98	ACYP2	intron:96269
chr2	54674151	54674200	88.5768	77.0325	11.5443	PM24hours30dose	0.0192233	NA	NA	intron:134291
chr2	55153951	55154000	85.6383	97.4277	-11.7894	Control24hours	1.21947e-06	NA	NA	intergenic:2248
chr2	55277951	55278000	54.5894	74.5763	-19.9869	Control24hours	0.00356154	NA	NA	1to5kb:17483
chr2	55438401	55438450	39.4299	54.142	-14.7121	Control24hours	0.0188127	NA	NA	intergenic:2250
chr2	55537301	55537350	100	83.7838	16.2162	PM24hours30dose	0.0303586	112942	CFAP36	intron:96610
chr2	55638001	55638050	84.7973	98.7179	-13.9207	Control24hours	1.11546e-05	87178	PNPT1	intron:134762
chr2	55710651	55710700	86.8787	97.1014	-10.2227	Control24hours	0.00574852	NA	NA	intergenic:2257
chr2	58592001	58592050	63.5802	42.7746	20.8057	PM24hours30dose	0.0308463	400955	LINC01122	intron:96757
chr2	59990351	59990400	64.4444	93.5185	-29.0741	Control24hours	0.00309725	NA	NA	intron:135024
chr2	60449401	60449450	14.9554	26.935	-11.9796	Control24hours	0.00113818	NA	NA	intergenic:2268
chr2	60461901	60461950	78.2421	88.7619	-10.5198	Control24hours	0.0342684	53335	BCL11A	1to5kb:24635
chr2	60508351	60508400	38.9362	54.251	-15.3148	Control24hours	0.0164955	53335	BCL11A	intron:135050
chr2	61392451	61392500	82.9787	98.5915	-15.6128	Control24hours	0.0328839	9736	USP34	intron:135249
chr2	61571251	61571300	76.6355	96.732	-20.0965	Control24hours	0.0484727	NA	NA	intergenic:2277
chr2	61571301	61571350	100	85.5263	14.4737	PM24hours30dose	0.0275478	NA	NA	intergenic:2277
chr2	61643501	61643550	80.3797	95.7143	-15.3345	Control24hours	0.00774657	NA	NA	intergenic:2278
chr2	62015851	62015900	82.1918	95.8333	-13.6416	Control24hours	0.00548766	NA	NA	intron:97143
chr2	62263751	62263800	5.91398	23.4848	-17.5709	Control24hours	0.0268425	NA	NA	1to5kb:24721
chr2	62300951	62301000	74.5342	89.2617	-14.7276	Control24hours	0.0178881	NA	NA	intergenic:2282
chr2	62306651	62306700	78.2609	100	-21.7391	Control24hours	0.0104773	NA	NA	intergenic:2282
chr2	62345401	62345450	75.8373	87.747	-11.9097	Control24hours	0.0329854	NA	NA	intergenic:2282
chr2	62494801	62494850	65.7895	94.2857	-28.4962	Control24hours	0.024625	NA	NA	intergenic:2284
chr2	62494901	62494950	100	86.5854	13.4146	PM24hours30dose	0.0154281	NA	NA	intergenic:2284
chr2	63045201	63045250	96.2617	83.2	13.0617	PM24hours30dose	0.000368293	5013	OTX1	1to5kb:17643
chr2	63053101	63053150	76.2162	87.6712	-11.455	Control24hours	0.0431619	100132215	LOC100132215	1to5kb:24730
chr2	64090701	64090750	30.303	53.913	-23.61	Control24hours	0.00804831	NA	NA	1to5kb:24758
chr2	64181851	64181900	30	56.3218	-26.3218	Control24hours	0.0247242	100507006	LOC100507006	intron:97533
chr2	64328451	64328500	91.6955	81.1765	10.519	PM24hours30dose	0.00441301	NA	NA	intergenic:2292
chr2	64371301	64371350	87.5	75.7576	11.7424	PM24hours30dose	0.00130586	NA	NA	intergenic:2294
chr2	64899601	64899650	64.6597	48.9865	15.6732	PM24hours30dose	0.0119674	NA	NA	intergenic:2303
chr2	64914101	64914150	91.5584	75.625	15.9334	PM24hours30dose	0.00671004	NA	NA	intergenic:2304
chr2	64944201	64944250	63.5274	51.9011	11.6263	PM24hours30dose	0.0234179	NA	NA	intergenic:2304
chr2	65299551	65299600	49.6124	72.5	-22.8876	Control24hours	0.0257271	NA	NA	intergenic:2308
chr2	65433451	65433500	8.15451	20.4082	-12.2537	Control24hours	0.0334261	200734	SPRED2	promoter:24789
chr2	65479601	65479650	68.0556	56.5217	11.5338	PM24hours30dose	0.0245715	NA	NA	intron:97711
chr2	65536051	65536100	6.38298	19.1489	-12.766	Control24hours	0.00208436	NA	NA	intron:97712
chr2	66686051	66686100	36.0656	18.8119	17.2537	PM24hours30dose	0.0329976	100507073	LOC100507073	1to5kb:17774
chr2	67744001	67744050	1.13422	12.4654	-11.3312	Control24hours	1.3932e-07	NA	NA	intergenic:2320
chr2	68528501	68528550	89.6907	100	-10.3093	Control24hours	0.0110898	200558	APLF	1to5kb:17809
chr2	68618951	68619000	51.145	71.4286	-20.2835	Control24hours	0.037684	200558	APLF	intron:97979
chr2	68643851	68643900	17.4757	0	17.4757	PM24hours30dose	0.0014816	10887	PROKR1	1to5kb:17813
chr2	68750701	68750750	71.6216	41.5842	30.0375	PM24hours30dose	0.00341659	9938	ARHGAP25	intron:97990
chr2	69305951	69306000	64.5349	85.6	-21.0651	Control24hours	0.00326636	NA	NA	intergenic:2333
chr2	69961401	69961450	98.0645	85.2174	12.8471	PM24hours30dose	0.00775905	151516	ASPRV1	exon:161131
chr2	70109601	70109650	77.6471	94.375	-16.7279	Control24hours	0.0147021	NA	NA	intergenic:2338
chr2	70168601	70168650	96.2264	81.295	14.9315	PM24hours30dose	0.0181005	54980	C2orf42	intron:137013
chr2	70513901	70513950	82.5758	98.2759	-15.7001	Control24hours	0.00406245	7039	TGFA	intron:137195
chr2	70871401	70871450	41.1126	30.4858	10.6269	PM24hours30dose	0.0230834	NA	NA	intergenic:2347
chr2	70901951	70902000	43.9105	33.6756	10.235	PM24hours30dose	0.0181043	25806	VAX2	intron:98319
chr2	70933251	70933300	80.819	69.8387	10.9803	PM24hours30dose	0.000876366	525	ATP6V1B1	1to5kb:17887
chr2	70979051	70979100	19.5531	9.15254	10.4005	PM24hours30dose	0.00745978	79998	ANKRD53	1to5kb:17902
chr2	71036951	71037000	2.38095	12.5	-10.119	Control24hours	0.0377237	NA	NA	1to5kb:17906
chr2	71526301	71526350	77.193	100	-22.807	Control24hours	0.0322459	8291	DYSF	exon:116693
chr2	71547951	71548000	29.5181	12.2807	17.2374	PM24hours30dose	0.0208315	8291	DYSF	intron:98729
chr2	71601601	71601650	75.6871	59.6591	16.028	PM24hours30dose	0.00136431	8291	DYSF	1to5kb:17986
chr2	71693551	71693600	31.8072	45.1128	-13.3056	Control24hours	0.0415492	NA	NA	intergenic:2353
chr2	71709601	71709650	65.9794	53.7994	12.18	PM24hours30dose	0.0203052	NA	NA	intergenic:2353
chr2	71852351	71852400	35.9788	59.8214	-23.8426	Control24hours	0.0178427	NA	NA	intergenic:2353
chr2	71941151	71941200	78.5276	62.9808	15.5468	PM24hours30dose	0.00462845	NA	NA	intergenic:2353
chr2	72138401	72138450	23.1362	49.3631	-26.2268	Control24hours	2.46485e-07	56603	CYP26B1	intron:137424
chr2	72898451	72898500	54.5894	71.6049	-17.0156	Control24hours	0.043202	NA	NA	intergenic:2357
chr2	72950851	72950900	81.8898	67.5258	14.364	PM24hours30dose	0.0268138	94097	SFXN5	intron:137525
chr2	72985901	72985950	84.5	97.4747	-12.9747	Control24hours	0.0396952	94097	SFXN5	1to5kb:25167
chr2	72990301	72990350	87.2521	75.8491	11.4031	PM24hours30dose	0.0170415	94097	SFXN5	1to5kb:25169
chr2	74270751	74270800	47.1649	63.8978	-16.7328	Control24hours	0.00305764	57835	SLC4A5	intron:137857
chr2	74364951	74365000	86.2857	65.1261	21.1597	PM24hours30dose	0.00843965	1639	DCTN1	promoter:25256
chr2	74436951	74437000	85.8696	69.2722	16.5973	PM24hours30dose	1.72383e-05	6242	RTKN	intron:138431
chr2	74460501	74460550	97.3333	85.7143	11.619	PM24hours30dose	0.00951364	100532735	INO80B-WBP1	exon:118012
chr2	74607251	74607300	94.4444	66.1654	28.279	PM24hours30dose	2.16592e-05	130951	M1AP	intron:138758
chr2	74645151	74645200	56.8592	73.2143	-16.3551	Control24hours	0.0319644	130951	M1AP	1to5kb:25360
chr2	74747951	74748000	53.3333	69.4712	-16.1378	Control24hours	0.0018227	NA	NA	intergenic:2382
chr2	75493451	75493500	80.067	69.1275	10.9395	PM24hours30dose	0.00726131	84141	EVA1A	exon:164185
chr2	75508801	75508850	63.8298	85.7143	-21.8845	Control24hours	0.00409438	84141	EVA1A	intron:138804
chr2	75708751	75708800	88.9535	99.1525	-10.1991	Control24hours	0.00548746	6936	GCFC2	intron:138861
chr2	77438451	77438500	68.3871	56	12.3871	PM24hours30dose	0.0411964	80059	LRRTM4	intron:138922
chr2	77438601	77438650	17.6923	38.0952	-20.4029	Control24hours	0.000997442	80059	LRRTM4	intron:138922
chr2	79743901	79743950	91.3043	59.375	31.9293	PM24hours30dose	0.0266186	1496	CTNNA2	intron:100374
chr2	80305351	80305400	13.3333	39.1304	-25.7971	Control24hours	0.0397372	347730	LRRTM1	promoter:25422
chr2	80484751	80484800	58.3333	21.7391	36.5942	PM24hours30dose	0.0277586	1496	CTNNA2	intron:100381
chr2	80520751	80520800	87.3418	68.4615	18.8802	PM24hours30dose	0.00442779	1496	CTNNA2	intron:100381
chr2	82701101	82701150	33.3333	4.65116	28.6822	PM24hours30dose	0.0456081	NA	NA	intergenic:2411
chr2	82819801	82819850	66	84.9462	-18.9462	Control24hours	0.00349186	NA	NA	intergenic:2411
chr2	83088901	83088950	53.5714	95.6522	-42.0807	Control24hours	0.0360518	NA	NA	intergenic:2411
chr2	83345101	83345150	36.1905	13.9535	22.237	PM24hours30dose	0.0213283	NA	NA	intergenic:2411
chr2	84444501	84444550	85.124	100	-14.876	Control24hours	0.000401456	8802	SUCLG1	1to5kb:25450
chr2	84921101	84921150	89.1117	100	-10.8883	Control24hours	0.000280553	NA	NA	intergenic:2418
chr2	85021451	85021500	98.1928	84.1463	14.0464	PM24hours30dose	0.000599491	56888	KCMF1	intron:100708
chr2	85089701	85089750	90.8915	80.4233	10.4682	PM24hours30dose	0.00435677	NA	NA	intergenic:2420
chr2	85260401	85260450	88.9881	77.6824	11.3057	PM24hours30dose	0.0232691	83439	TCF7L1	intron:100723
chr2	85437201	85437250	18.5629	3.40909	15.1538	PM24hours30dose	0.0164472	284948	SH2D6	exonintronboundary:109961
chr2	85533751	85533800	84.7328	98.1481	-13.4153	Control24hours	0.0152884	NA	NA	intergenic:2426
chr2	85550651	85550700	95.2055	78.2609	16.9446	PM24hours30dose	0.00876776	2677	GGCX	exon:164724
chr2	85727801	85727850	70.6731	87.3418	-16.6687	Control24hours	0.00401359	NA	NA	intergenic:2430
chr2	85753501	85753550	20.0565	8.42697	11.6295	PM24hours30dose	0.0481047	84913	ATOH8	promoter:18366
chr2	85764351	85764400	82.8571	96.3964	-13.5393	Control24hours	0.0269625	84913	ATOH8	intron:101204
chr2	85770101	85770150	89.0411	72.7273	16.3138	PM24hours30dose	0.013637	84913	ATOH8	intron:101204
chr2	86338401	86338450	49.3506	35.7616	13.5891	PM24hours30dose	0.0390827	65055	REEP1	promoter:25575
chr2	86646401	86646450	57.8723	77.7228	-19.8504	Control24hours	0.00160802	100526767	RNF103-CHMP3	intron:139686
chr2	86811101	86811150	44.3163	56.2016	-11.8852	Control24hours	0.0136249	925	CD8A	1to5kb:25609
chr2	86852851	86852900	41.4085	20.6997	20.7087	PM24hours30dose	0.0287019	926	CD8B	intron:139748
chr2	86942851	86942900	93.633	80.0847	13.5482	PM24hours30dose	0.0299138	400966	RGPD1	intron:101516
chr2	87217551	87217600	67.9167	51.1521	16.7646	PM24hours30dose	0.00801363	NA	NA	intergenic:2447
chr2	87342701	87342750	52.7559	12.5	40.2559	PM24hours30dose	2.05388e-06	NA	NA	intergenic:2449
chr2	88006251	88006300	72.4868	83.9286	-11.4418	Control24hours	0.0113004	NA	NA	intergenic:2452
chr2	88065701	88065750	90.2857	76.8116	13.4741	PM24hours30dose	0.0375503	150572	SMYD1	1to5kb:18449
chr2	88283851	88283900	50.5495	84.7826	-34.2332	Control24hours	0.0293242	NA	NA	intergenic:2457
chr2	88534551	88534600	60.8076	85.3896	-24.582	Control24hours	0.000418439	101928371	LOC101928371	1to5kb:18466
chr2	91686601	91686650	22.291	11.4391	10.8519	PM24hours30dose	0.0132435	NA	NA	intergenic:2504
chr2	91912451	91912500	56.1086	73.7113	-17.6027	Control24hours	0.0173681	NA	NA	intergenic:2505
chr2	94621901	94621950	85.7143	69.6078	16.1064	PM24hours30dose	0.035671	NA	NA	intergenic:2506
chr2	94875501	94875550	22.449	34.8548	-12.4058	Control24hours	0.0463363	150483	TEKT4	intron:101738
chr2	94875651	94875700	77.0781	61.4865	15.5916	PM24hours30dose	0.0241941	150483	TEKT4	exon:120245
chr2	95018901	95018950	36.8421	63.6364	-26.7943	Control24hours	0.0492329	NA	NA	intergenic:2509
chr2	95162151	95162200	82.7795	94.6721	-11.8927	Control24hours	0.0017948	7549	ZNF2	1to5kb:18514
chr2	95375901	95375950	69.0141	83.9779	-14.9638	Control24hours	0.0278322	30818	KCNIP3	intron:101913
chr2	95389651	95389700	75.5556	48.7013	26.8543	PM24hours30dose	0.0412652	NA	NA	intergenic:2514
chr2	95483501	95483550	92.5	74.6269	17.8731	PM24hours30dose	0.0131399	NA	NA	intergenic:2515
chr2	96090301	96090350	58.4955	73.8739	-15.3784	Control24hours	0.000451098	NA	NA	intergenic:2523
chr2	96137701	96137750	87.1658	97.191	-10.0252	Control24hours	0.0259298	431705	ASTL	exon:166078
chr2	96226351	96226400	82.5926	93.8889	-11.2963	Control24hours	0.0317966	285033	STARD7-AS1	intron:101974
chr2	96325501	96325550	48.9811	37.9484	11.0328	PM24hours30dose	0.000585349	150771	ITPRIPL1	promoter:18559
chr2	96325901	96325950	27.551	48.2558	-20.7048	Control24hours	0.0175606	150771	ITPRIPL1	promoter:18559
chr2	96503101	96503150	8.94942	22.6087	-13.6593	Control24hours	0.010672	93082	NEURL3	intron:140483
chr2	96528101	96528150	6.76471	22.8	-16.0353	Control24hours	0.0226633	NA	NA	exon:166243
chr2	96562151	96562200	96.3801	82.3129	14.0672	PM24hours30dose	0.0208925	NA	NA	intergenic:2531
chr2	96696401	96696450	96.0983	81.3063	14.792	PM24hours30dose	0.0322926	90342	FER1L5	intron:102144
chr2	96799201	96799250	87.2222	97.9167	-10.6944	Control24hours	0.00638586	26504	CNNM4	exon:120986
chr2	96935051	96935100	61.5385	36.6667	24.8718	PM24hours30dose	0.0215882	NA	NA	1to5kb:18592
chr2	97707651	97707700	18.8034	8.21918	10.5842	PM24hours30dose	0.0421574	NA	NA	intergenic:2543
chr2	97739751	97739800	77.7293	92.4242	-14.695	Control24hours	0.000692031	7535	ZAP70	exon:121590
chr2	98542201	98542250	94.2857	65.2174	29.0683	PM24hours30dose	0.037808	3631	INPP4A	intron:103216
chr2	98822601	98822650	28.1818	41.7582	-13.5764	Control24hours	0.0104134	343990	KIAA1211L	promoter:25870
chr2	99594101	99594150	11.9159	30.5296	-18.6137	Control24hours	0.00235186	3899	AFF3	exon:167641
chr2	99700251	99700300	67.8233	49.8258	17.9976	PM24hours30dose	0.00580716	3899	AFF3	intron:141705
chr2	100105651	100105700	33.4347	46.8401	-13.4055	Control24hours	0.0392679	3899	AFF3	promoter:25938
chr2	100327451	100327500	49.4898	75.2294	-25.7396	Control24hours	0.00304761	164832	LONRF2	1to5kb:25954
chr2	100393651	100393700	12.8866	2.53165	10.355	PM24hours30dose	0.0192233	9486	CHST10	exon:167790
chr2	100544951	100545000	50.3067	18.3246	31.9821	PM24hours30dose	1.00726e-06	NA	NA	intergenic:2559
chr2	100611101	100611150	85.0877	69.6498	15.4379	PM24hours30dose	0.0411654	NA	NA	intergenic:2561
chr2	100642751	100642800	22.351	34.9765	-12.6255	Control24hours	0.0312196	NA	NA	intergenic:2561
chr2	101038351	101038400	83.0357	100	-16.9643	Control24hours	0.000157577	11138	TBC1D8	intron:141896
chr2	101056701	101056750	100	61.5385	38.4615	PM24hours30dose	0.00157047	11138	TBC1D8	intron:141900
chr2	101369001	101369050	81.7734	92.926	-11.1526	Control24hours	0.0120524	200407	CREG2	intron:141958
chr2	101620051	101620100	84.5745	70.1799	14.3945	PM24hours30dose	0.0380649	NA	NA	intergenic:2567
chr2	101621601	101621650	76.5625	100	-23.4375	Control24hours	0.00691218	NA	NA	intergenic:2567
chr2	101660101	101660150	81.3953	94.0476	-12.6523	Control24hours	0.0372087	NA	NA	intergenic:2567
chr2	102177101	102177150	71.2366	87.1383	-15.9017	Control24hours	0.00902114	3554	IL1R1	exon:122965
chr2	102482051	102482100	94.2408	82.8402	11.4006	PM24hours30dose	0.0434703	389015	SLC9A4	intron:104293
chr2	102486751	102486800	23.1293	52.6718	-29.5425	Control24hours	0.00116878	389015	SLC9A4	intron:104293
chr2	102621001	102621050	64.2857	81.7204	-17.4347	Control24hours	0.015768	6549	SLC9A2	intron:104304
chr2	102633501	102633550	80.3653	91.2698	-10.9045	Control24hours	0.0452678	6549	SLC9A2	intron:104304
chr2	102892801	102892850	45.045	24.0964	20.9487	PM24hours30dose	0.0426351	NA	NA	intron:142030
chr2	104543651	104543700	64.2458	42.623	21.6229	PM24hours30dose	0.00717763	NA	NA	intergenic:2584
chr2	104852451	104852500	31.3309	20.3143	11.0166	PM24hours30dose	0.000189564	NA	NA	promoter:18896
chr2	104973601	104973650	34.1365	50	-15.8635	Control24hours	0.0483295	102724691	LOC102724691	intron:142086
chr2	105782701	105782750	70.1531	91.0853	-20.9322	Control24hours	1.39753e-11	8440	NCK2	intron:104416
chr2	105851451	105851500	74.2701	86.0911	-11.8211	Control24hours	0.0266173	8440	NCK2	promoter:18915
chr2	105893001	105893050	88.4058	98.7261	-10.3203	Control24hours	0.000915266	8440	NCK2	exon:123330
chr2	105893651	105893700	87.1287	100	-12.8713	Control24hours	0.028544	8440	NCK2	exon:123330
chr2	106209451	106209500	35.2941	47.3118	-12.0177	Control24hours	0.0474812	NA	NA	intergenic:2601
chr2	106290651	106290700	88.4892	100	-11.5108	Control24hours	0.00732759	NA	NA	intergenic:2601
chr2	106337351	106337400	49	72.7273	-23.7273	Control24hours	0.0368743	NA	NA	intergenic:2601
chr2	107255701	107255750	45.5639	34.345	11.2189	PM24hours30dose	0.0379263	NA	NA	intron:142342
chr2	107544751	107544800	14.5455	38.4058	-23.8603	Control24hours	0.000940752	NA	NA	1to5kb:26087
chr2	107739201	107739250	55.4688	38.2	17.2688	PM24hours30dose	0.0193139	NA	NA	intergenic:2605
chr2	107826951	107827000	82.6087	62.1875	20.4212	PM24hours30dose	0.000426139	729121	RGPD4-AS1	promoter:26088
chr2	108139551	108139600	31.8182	57.8947	-26.0766	Control24hours	0.00175177	NA	NA	intergenic:2608
chr2	108907951	108908000	67.0802	54.9947	12.0855	PM24hours30dose	0.000289294	10913	EDAR	exon:168480
chr2	108929201	108929250	84.4291	72.7273	11.7018	PM24hours30dose	0.00735984	10913	EDAR	exon:168475
chr2	108944801	108944850	83.0645	97.3684	-14.3039	Control24hours	0.00608698	10913	EDAR	intron:142383
chr2	109012751	109012800	87.574	71.2121	16.3618	PM24hours30dose	0.00162009	NA	NA	intergenic:2615
chr2	109249851	109249900	96.2617	82.7957	13.466	PM24hours30dose	0.0272004	344558	SH3RF3	intron:104821
chr2	109528851	109528900	77.0492	61.8729	15.1763	PM24hours30dose	0.00372352	NA	NA	intergenic:2616
chr2	109644701	109644750	62.4294	75.1295	-12.7002	Control24hours	0.0391783	NA	NA	intergenic:2617
chr2	109658001	109658050	95.8333	80.1282	15.7051	PM24hours30dose	0.000770121	NA	NA	intergenic:2617
chr2	109664451	109664500	58.4906	91.9355	-33.4449	Control24hours	0.00396603	NA	NA	intergenic:2617
chr2	111283151	111283200	83.2016	94.2907	-11.0891	Control24hours	4.3782e-07	NA	NA	intron:142901
chr2	111300251	111300300	85.4478	74.1228	11.325	PM24hours30dose	0.0419437	NA	NA	intron:142901
chr2	111912251	111912300	79.3651	68.559	10.8061	PM24hours30dose	0.0358801	10461	MERTK	intron:105160
chr2	111943551	111943600	48.6413	69.1589	-20.5176	Control24hours	0.0146857	10461	MERTK	intron:105161
chr2	112004351	112004400	30.1282	48.5	-18.3718	Control24hours	0.000396911	10461	MERTK	intron:105172
chr2	112182151	112182200	75.4902	90.5556	-15.0654	Control24hours	0.0115411	129804	FBLN7	intron:105321
chr2	112596401	112596450	36.2637	55.5556	-19.2918	Control24hours	0.0467506	NA	NA	intron:105515
chr2	112618001	112618050	38.29	23.0366	15.2533	PM24hours30dose	0.0355924	NA	NA	intergenic:2642
chr2	113244301	113244350	73.7968	56.2249	17.5719	PM24hours30dose	0.0258149	7849	PAX8	1to5kb:26263
chr2	113278101	113278150	90.7928	80.6358	10.157	PM24hours30dose	0.0241875	7849	PAX8	intron:143262
chr2	113324451	113324500	34.0206	3.1746	30.846	PM24hours30dose	1.38949e-05	NA	NA	intergenic:2653
chr2	113656801	113656850	20.339	7.93651	12.4025	PM24hours30dose	0.0466558	NA	NA	intergenic:2663
chr2	113839001	113839050	76.9231	95.3488	-18.4258	Control24hours	0.0392834	101060091	LOC101060091	intron:143408
chr2	114413801	114413850	20.3125	51.6949	-31.3824	Control24hours	1.92613e-06	NA	NA	intergenic:2669
chr2	114785051	114785100	79.1209	43.0556	36.0653	PM24hours30dose	0.016152	NA	NA	intron:106044
chr2	114973401	114973450	41.1111	22.4806	18.6305	PM24hours30dose	0.00242088	NA	NA	intron:106044
chr2	115162401	115162450	31.7628	47.5	-15.7372	Control24hours	0.0200182	389023	DPP10-AS1	1to5kb:26298
chr2	117860051	117860100	33.6898	46.9548	-13.265	Control24hours	0.00271261	NA	NA	intergenic:2675
chr2	117861901	117861950	60.2041	84.8315	-24.6274	Control24hours	0.00145641	NA	NA	intergenic:2675
chr2	118394951	118395000	0	47.3684	-47.3684	Control24hours	0.0455948	NA	NA	intergenic:2678
chr2	118834701	118834750	36.7133	57.9926	-21.2793	Control24hours	1.85904e-05	NA	NA	promoter:26314
chr2	118843701	118843750	21.8182	48	-26.1818	Control24hours	0.00998229	2019	EN1	intron:143504
chr2	118846351	118846400	33.529	23.3108	10.2182	PM24hours30dose	0.000574696	2019	EN1	1to5kb:26317
chr2	118988901	118988950	32.0261	44.0393	-12.0131	Control24hours	0.000290061	8685	MARCO	1to5kb:19300
chr2	119133951	119134000	86.2385	97.8166	-11.5781	Control24hours	0.0139289	NA	NA	intergenic:2681
chr2	119160051	119160100	79.8246	52.193	27.6316	PM24hours30dose	0.00523401	165257	C1QL2	1to5kb:26319
chr2	119160451	119160500	38.172	60.5911	-22.4191	Control24hours	0.000369708	165257	C1QL2	1to5kb:26319
chr2	119198051	119198100	94.697	83.4951	11.2018	PM24hours30dose	0.0359543	NA	NA	intergenic:2683
chr2	119373801	119373850	84.7561	97.8355	-13.0794	Control24hours	0.000622409	NA	NA	intergenic:2685
chr2	119432951	119433000	84.8837	98.7654	-13.8817	Control24hours	0.0105567	140738	TMEM37	intron:106355
chr2	119562301	119562350	30.4348	70.8333	-40.3986	Control24hours	0.0309279	200373	CFAP221	intron:106367
chr2	119653101	119653150	56.9767	15.4762	41.5006	PM24hours30dose	0.00136091	200373	CFAP221	1to5kb:19340
chr2	120254301	120254350	98.6486	82	16.6486	PM24hours30dose	0.0219453	5899	RALB	intron:106701
chr2	120336601	120336650	33.3333	0	33.3333	PM24hours30dose	0.0413649	NA	NA	intergenic:2693
chr2	120359101	120359150	79.2402	89.3939	-10.1538	Control24hours	0.0362294	NA	NA	intergenic:2694
chr2	120377751	120377800	40.64	52.7233	-12.0833	Control24hours	0.0181433	NA	NA	intergenic:2694
chr2	120377901	120377950	24.4499	35.3242	-10.8744	Control24hours	0.00247652	NA	NA	intergenic:2694
chr2	120431401	120431450	51.4599	38.3754	13.0845	PM24hours30dose	0.0251764	NA	NA	intergenic:2694
chr2	120435201	120435250	78.75	90.2878	-11.5378	Control24hours	0.00490846	NA	NA	intergenic:2694
chr2	120469951	120470000	93.9024	76.1261	17.7763	PM24hours30dose	0.00116114	84931	LINC01101	1to5kb:26335
chr2	120487001	120487050	70.6625	54.5082	16.1543	PM24hours30dose	0.00303695	NA	NA	intergenic:2695
chr2	120545451	120545500	82.3276	94.4444	-12.1169	Control24hours	0.0283094	NA	NA	1to5kb:26336
chr2	120570001	120570050	97.6744	78.4483	19.2261	PM24hours30dose	0.00407907	NA	NA	intergenic:2697
chr2	120587601	120587650	83.7349	94.4179	-10.6829	Control24hours	0.0402793	NA	NA	intergenic:2697
chr2	120986301	120986350	80.6548	64.7922	15.8626	PM24hours30dose	0.000654567	2736	GLI2	exon:126132
chr2	121200701	121200750	96.6667	77.0408	19.6259	PM24hours30dose	6.03476e-06	NA	NA	intergenic:2704
chr2	122028151	122028200	56.4706	72.8814	-16.4108	Control24hours	0.0463579	NA	NA	intergenic:2707
chr2	123522851	123522900	41.8994	68.8235	-26.9241	Control24hours	0.04593	NA	NA	intergenic:2709
chr2	123815201	123815250	35.6771	57.6132	-21.9361	Control24hours	0.0106733	NA	NA	intergenic:2709
chr2	123911951	123912000	74.3243	93.5484	-19.2241	Control24hours	0.0409936	NA	NA	intergenic:2711
chr2	124026451	124026500	20.9016	5.09804	15.8036	PM24hours30dose	0.00564384	NA	NA	1to5kb:26373
chr2	124097701	124097750	55.6561	45.122	10.5342	PM24hours30dose	0.0381046	129684	CNTNAP5	intron:106910
chr2	125277401	125277450	34.7032	65.9794	-31.2762	Control24hours	0.00943286	NA	NA	intergenic:2715
chr2	125530601	125530650	41.9753	62.8205	-20.8452	Control24hours	0.00941332	NA	NA	intergenic:2715
chr2	125680801	125680850	55.9322	30.1205	25.8117	PM24hours30dose	0.0353368	NA	NA	intergenic:2715
chr2	126308151	126308200	73.8095	95.5556	-21.746	Control24hours	0.0072508	NA	NA	promoter:19429
chr2	126731451	126731500	85.1252	68.0982	17.027	PM24hours30dose	0.00232011	NA	NA	intergenic:2720
chr2	126941751	126941800	62.0588	73.0347	-10.9759	Control24hours	0.0202154	NA	NA	intergenic:2721
chr2	127055001	127055050	89.3443	77.3723	11.972	PM24hours30dose	0.0335259	274	BIN1	exon:170422
chr2	127055551	127055600	88.5542	98.9837	-10.4295	Control24hours	0.00444744	274	BIN1	exon:170422
chr2	127104951	127105000	88.5246	56.3636	32.161	PM24hours30dose	0.0190287	274	BIN1	intron:143900
chr2	127428601	127428650	84.6154	99.4152	-14.7998	Control24hours	0.00135983	100616187	MIR4783	1to5kb:26406
chr2	127609551	127609600	57.0621	39.3519	17.7103	PM24hours30dose	0.0321729	4648	MYO7B	promoter:19492
chr2	127699051	127699100	52.0958	74.2424	-22.1466	Control24hours	0.0262536	84826	SFT2D3	1to5kb:19504
chr2	128069401	128069450	66.9725	40.1786	26.7939	PM24hours30dose	0.0277006	NA	NA	intergenic:2734
chr2	128151101	128151150	92.9936	76.1062	16.8874	PM24hours30dose	0.0128391	56886	UGGT1	intron:107320
chr2	128269051	128269100	91.8301	73.0612	18.7688	PM24hours30dose	0.0160785	9394	HS6ST1	intron:144462
chr2	128378401	128378450	61.0825	76.489	-15.4066	Control24hours	0.00506368	NA	NA	intergenic:2737
chr2	128594701	128594750	14.4068	2.33463	12.0721	PM24hours30dose	9.84831e-05	NA	NA	intergenic:2739
chr2	128606101	128606150	35.7923	51.6729	-15.8805	Control24hours	0.0287347	NA	NA	intergenic:2739
chr2	128690601	128690650	90	75.7576	14.2424	PM24hours30dose	0.0193064	NA	NA	intergenic:2739
chr2	128733751	128733800	34.1346	15.7895	18.3451	PM24hours30dose	0.00699385	NA	NA	intergenic:2739
chr2	128734601	128734650	76.7123	90.1345	-13.4222	Control24hours	0.0146142	NA	NA	intergenic:2739
chr2	128736851	128736900	21.0474	32.7652	-11.7177	Control24hours	0.00298256	NA	NA	intergenic:2739
chr2	128952551	128952600	42.1053	91.6667	-49.5614	Control24hours	0.0235923	NA	NA	intergenic:2739
chr2	129334551	129334600	75.6579	48.6667	26.9912	PM24hours30dose	0.00665948	NA	NA	intergenic:2741
chr2	129717501	129717550	10.4895	0	10.4895	PM24hours30dose	0.0069604	NA	NA	intergenic:2741
chr2	129741951	129742000	19.5122	37.1951	-17.6829	Control24hours	0.0277219	NA	NA	intergenic:2741
chr2	130036951	130037000	90.4762	70.4545	20.0216	PM24hours30dose	0.0057122	NA	NA	intergenic:2744
chr2	130155251	130155300	84.6995	99.4152	-14.7158	Control24hours	0.0422093	55627	SMPD4	1to5kb:26492
chr2	130180401	130180450	24.2227	37.8092	-13.5865	Control24hours	0.0171492	80097	MZT2B	1to5kb:19519
chr2	130198851	130198900	71.5447	93.3775	-21.8328	Control24hours	0.00162118	112714	TUBA3E	promoter:26502
chr2	130205501	130205550	63.764	76.6169	-12.8529	Control24hours	0.03532	NA	NA	intergenic:2748
chr2	130231101	130231150	42.3521	30.2924	12.0597	PM24hours30dose	0.000239354	NA	NA	intergenic:2748
chr2	130253151	130253200	47.8602	36.0896	11.7706	PM24hours30dose	0.0440973	NA	NA	intergenic:2748
chr2	130394051	130394100	92.7966	81.1594	11.6372	PM24hours30dose	0.0355208	NA	NA	intergenic:2751
chr2	130510301	130510350	55.3846	40.3846	15	PM24hours30dose	0.0395552	653269	POTEI	promoter:26507
chr2	130844251	130844300	100	70.4545	29.5455	PM24hours30dose	0.00168922	NA	NA	intron:107643
chr2	130963351	130963400	34.0404	23.6915	10.3489	PM24hours30dose	0.00547455	50649	ARHGEF4	intron:107650
chr2	131300301	131300350	36.352	25.4355	10.9165	PM24hours30dose	0.0322727	55041	PLEKHB2	intron:107795
chr2	131490751	131490800	95.2646	82.7103	12.5543	PM24hours30dose	0.046967	653784	MZT2A	exon:171382
chr2	131515351	131515400	79.2208	98.8095	-19.5887	Control24hours	0.0113251	NA	NA	intergenic:2764
chr2	131527251	131527300	97.4286	86.5823	10.8463	PM24hours30dose	9.71556e-07	90557	CCDC74A	promoter:19618
chr2	131589301	131589350	18.9474	2.43902	16.5083	PM24hours30dose	0.00929215	NA	NA	intergenic:2765
chr2	131813551	131813600	48.9796	86.9565	-37.9769	Control24hours	0.000215472	NA	NA	intergenic:2768
chr2	132181951	132182000	19.2771	4.62428	14.6528	PM24hours30dose	0.0235821	554226	ANKRD30BL	intron:144863
chr2	132187451	132187500	79.8165	91.2234	-11.4069	Control24hours	0.00128194	554226	ANKRD30BL	intron:144863
chr2	132257151	132257200	24.6173	10.9091	13.7083	PM24hours30dose	0.00999451	100313824	MIR663B	promoter:26546
chr2	132257951	132258000	36.2249	23.2394	12.9855	PM24hours30dose	0.0058409	554226	ANKRD30BL	promoter:26539
chr2	132278851	132278900	55.8642	69.5946	-13.7304	Control24hours	0.0375745	NA	NA	intergenic:2771
chr2	132298251	132298300	62.8916	48.7973	14.0943	PM24hours30dose	0.0405218	NA	NA	1to5kb:26547
chr2	133299451	133299500	35.2941	10.7692	24.5249	PM24hours30dose	0.0170958	344148	NCKAP5	intron:144906
chr2	133677901	133677950	71.2831	48.2353	23.0478	PM24hours30dose	0.0174963	NA	NA	intergenic:2775
chr2	133894601	133894650	64.011	78.2468	-14.2358	Control24hours	0.0123113	NA	NA	intergenic:2775
chr2	134161701	134161750	86.0558	99.0654	-13.0096	Control24hours	0.0133176	NA	NA	intron:107931
chr2	135375301	135375350	82.5397	98.4375	-15.8978	Control24hours	0.0411964	84083	ZRANB3	intron:145102
chr2	135794601	135794650	40.884	63.4921	-22.6081	Control24hours	0.0243128	3938	LCT	exon:171789
chr2	136250051	136250100	91.6667	68.1818	23.4848	PM24hours30dose	0.000772533	NA	NA	intergenic:2785
chr2	136765101	136765150	13.9098	1.80995	12.0998	PM24hours30dose	1.85904e-05	80731	THSD7B	promoter:19737
chr2	136954601	136954650	82.3834	100	-17.6166	Control24hours	1.90947e-05	80731	THSD7B	intron:108454
chr2	138626701	138626750	73.2899	55.0926	18.1973	PM24hours30dose	0.0155311	NA	NA	intergenic:2794
chr2	138698951	138699000	63.6364	100	-36.3636	Control24hours	0.00328367	11249	NXPH2	intron:145292
chr2	139655001	139655050	32.4324	15.3333	17.0991	PM24hours30dose	0.0196723	NA	NA	intergenic:2799
chr2	139990051	139990100	70.2652	83.6879	-13.4228	Control24hours	0.00113944	NA	NA	intergenic:2801
chr2	140594151	140594200	83.3333	98.1818	-14.8485	Control24hours	0.000106922	53353	LRP1B	intron:145344
chr2	140645751	140645800	74.2647	61.5591	12.7056	PM24hours30dose	0.0284362	53353	LRP1B	intron:145346
chr2	142547051	142547100	64.7287	82.7381	-18.0094	Control24hours	0.025903	NA	NA	intergenic:2804
chr2	143794701	143794750	88.3333	32.2581	56.0753	PM24hours30dose	2.0729e-06	NA	NA	1to5kb:19792
chr2	144100951	144101000	43.3293	55.3381	-12.0088	Control24hours	0.000629662	79712	GTDC1	intron:145538
chr2	144101001	144101050	29.6206	41.5929	-11.9724	Control24hours	0.0469571	79712	GTDC1	intron:145538
chr2	144247801	144247850	90.681	72.7848	17.8962	PM24hours30dose	0.0252274	79712	GTDC1	intron:145553
chr2	144590101	144590150	97.6562	84.9558	12.7005	PM24hours30dose	0.00377773	NA	NA	intergenic:2811
chr2	144601951	144602000	85.473	67.3367	18.1363	PM24hours30dose	0.0193451	NA	NA	intergenic:2811
chr2	144949751	144949800	97.5904	82.4561	15.1342	PM24hours30dose	0.0428509	401014	TEX41	intron:108767
chr2	147039651	147039700	88.8889	100	-11.1111	Control24hours	0.0182292	NA	NA	intergenic:2820
chr2	147389451	147389500	68.6275	34.8837	33.7437	PM24hours30dose	7.39447e-05	NA	NA	intergenic:2820
chr2	148577601	148577650	23.0047	8.33333	14.6714	PM24hours30dose	0.021783	NA	NA	intergenic:2826
chr2	148870401	148870450	76.6423	63.2653	13.377	PM24hours30dose	0.0291552	3800	KIF5C	1to5kb:19953
chr2	149039101	149039150	28.6614	40.1639	-11.5025	Control24hours	0.049892	130576	LYPD6B	intron:109352
chr2	149040501	149040550	67.0213	86.2745	-19.2532	Control24hours	0.0392678	130576	LYPD6B	intron:109352
chr2	150542651	150542700	77.8802	90.7104	-12.8302	Control24hours	0.00609405	390	RND3	1to5kb:26750
chr2	151002451	151002500	11.4754	35.3659	-23.8904	Control24hours	0.0384495	NA	NA	intron:109451
chr2	151133201	151133250	97.4359	81.6794	15.7565	PM24hours30dose	0.00136378	NA	NA	intron:145990
chr2	151244901	151244950	96.2121	80.3922	15.82	PM24hours30dose	0.0102336	NA	NA	intergenic:2838
chr2	151315751	151315800	76.7442	91.8699	-15.1257	Control24hours	0.00465954	NA	NA	intergenic:2840
chr2	151355201	151355250	85.8586	97.0732	-11.2146	Control24hours	0.0177026	7130	TNFAIP6	1to5kb:19983
chr2	151958551	151958600	97.0414	84.5455	12.496	PM24hours30dose	0.0287278	785	CACNB4	intron:147408
chr2	152168301	152168350	84.466	99.0291	-14.5631	Control24hours	0.0154846	10254	STAM2	intron:147507
chr2	152377901	152377950	33.0827	56.6176	-23.5349	Control24hours	0.0139468	114793	FMNL2	intron:109675
chr2	153403701	153403750	23.9193	37.3494	-13.4301	Control24hours	0.00996479	NA	NA	intergenic:2849
chr2	153477851	153477900	6.95444	20.1258	-13.1713	Control24hours	0.000247511	56475	RPRM	exon:174445
chr2	153818351	153818400	49.2063	35.9673	13.239	PM24hours30dose	0.0466809	NA	NA	intergenic:2850
chr2	154290951	154291000	52.1429	64.8221	-12.6793	Control24hours	0.00380372	114805	GALNT13	intron:109742
chr2	154577301	154577350	77.4436	95.3846	-17.941	Control24hours	0.0013887	NA	NA	intergenic:2851
chr2	155377551	155377600	77.1429	97.7273	-20.5844	Control24hours	0.0202154	NA	NA	intergenic:2856
chr2	155523101	155523150	43.6893	25.7143	17.975	PM24hours30dose	0.0284125	NA	NA	intergenic:2856
chr2	155565651	155565700	55.6338	68.0224	-12.3886	Control24hours	0.00567845	NA	NA	intergenic:2856
chr2	155640551	155640600	19.7531	57.6271	-37.874	Control24hours	0.00104351	NA	NA	intergenic:2856
chr2	156327051	156327100	88.9286	99.115	-10.1865	Control24hours	8.02268e-05	4929	NR4A2	intron:147640
chr2	156419001	156419050	85.8736	71.0938	14.7799	PM24hours30dose	0.0105009	NA	NA	intergenic:2858
chr2	157196151	157196200	85.2	97.3422	-12.1422	Control24hours	0.000240029	NA	NA	intergenic:2861
chr2	157767201	157767250	95.2632	81.3648	13.8983	PM24hours30dose	0.0245715	90	ACVR1	intron:147790
chr2	157854501	157854550	88.5714	98.7097	-10.1382	Control24hours	0.0203798	90	ACVR1	intron:147796
chr2	158060851	158060900	77.9412	98.7342	-20.793	Control24hours	0.00299855	151531	UPP2	intron:109916
chr2	158886351	158886400	37.037	10.7843	26.2527	PM24hours30dose	9.63542e-05	NA	NA	intergenic:2868
chr2	161832951	161833000	80.7453	68.5637	12.1817	PM24hours30dose	0.0118979	57282	SLC4A10	intron:110374
chr2	162074351	162074400	0	15.6863	-15.6863	Control24hours	0.0197844	1803	DPP4	promoter:26974
chr2	163968351	163968400	76.6234	90.2655	-13.6421	Control24hours	0.00427415	NA	NA	intron:148888
chr2	164450851	164450900	73.0263	44.5378	28.4885	PM24hours30dose	0.0208971	NA	NA	intergenic:2887
chr2	164995101	164995150	53.7239	43.4687	10.2552	PM24hours30dose	0.00867006	NA	NA	intron:110631
chr2	165477601	165477650	35.9649	61.6	-25.6351	Control24hours	0.0277359	80034	CSRNP3	intron:110784
chr2	165512901	165512950	46.7836	24.5714	22.2122	PM24hours30dose	0.00394944	80034	CSRNP3	intron:110785
chr2	166766451	166766500	3.44828	17.4312	-13.9829	Control24hours	0.00358458	NA	NA	intergenic:2896
chr2	167087451	167087500	83.3333	66.1157	17.2176	PM24hours30dose	0.0307891	129446	XIRP2	intron:110883
chr2	167597251	167597300	19.0476	36.5217	-17.4741	Control24hours	0.0442498	NA	NA	intergenic:2898
chr2	169547251	169547300	95.3488	82.5	12.8488	PM24hours30dose	0.0451126	79675	FASTKD1	intron:149919
chr2	169558701	169558750	98.2301	87.4172	10.8129	PM24hours30dose	0.00535774	79675	FASTKD1	intron:149921
chr2	170213251	170213300	74.3421	59.1772	15.1649	PM24hours30dose	0.0234239	140469	MYO3B	intron:111542
chr2	170491551	170491600	57.2539	45.5882	11.6657	PM24hours30dose	0.0407055	140469	MYO3B	intron:111564
chr2	170754701	170754750	83.871	96.5957	-12.7248	Control24hours	0.000514821	101926913	LOC101926913	intron:150318
chr2	170791751	170791800	86.7925	100	-13.2075	Control24hours	0.0450776	285141	ERICH2	intron:111775
chr2	170814151	170814200	22.5806	36.7347	-14.154	Control24hours	0.0363277	2571	GAD1	1to5kb:20330
chr2	171211601	171211650	90.7514	75.641	15.1104	PM24hours30dose	0.000196621	9874	TLK1	intron:150411
chr2	171211701	171211750	66.763	79.4212	-12.6582	Control24hours	0.0367279	9874	TLK1	intron:150411
chr2	171567801	171567850	65.7303	79.2453	-13.5149	Control24hours	0.0469047	NA	NA	intergenic:2921
chr2	172088401	172088450	30	11.7021	18.2979	PM24hours30dose	0.0466398	1745	DLX1	exon:132734
chr2	172093301	172093350	5.40541	21.4953	-16.0899	Control24hours	0.0380466	NA	NA	intergenic:2923
chr2	172224151	172224200	86.747	98.2558	-11.5088	Control24hours	0.0358347	NA	NA	intergenic:2924
chr2	172313451	172313500	40.9836	58.1683	-17.1847	Control24hours	0.0384915	NA	NA	1to5kb:20423
chr2	172360451	172360500	86.2559	69.7479	16.508	PM24hours30dose	0.0431989	NA	NA	intergenic:2925
chr2	172538001	172538050	78	94.7368	-16.7368	Control24hours	0.0164142	NA	NA	intron:150627
chr2	172713551	172713600	70.4762	81.5145	-11.0383	Control24hours	0.0397968	91149	RAPGEF4-AS1	intron:150636
chr2	173396251	173396300	94.7075	83.2579	11.4496	PM24hours30dose	0.00402072	NA	NA	intergenic:2931
chr2	173416101	173416150	86.3971	100	-13.6029	Control24hours	0.000807854	NA	NA	intergenic:2931
chr2	173533201	173533250	39.6797	51.4354	-11.7557	Control24hours	0.000279018	NA	NA	intergenic:2931
chr2	174219001	174219050	72.3164	53.1469	19.1695	PM24hours30dose	0.0180234	29789	OLA1	1to5kb:27326
chr2	174537001	174537050	88.125	73.7968	14.3282	PM24hours30dose	0.00659601	NA	NA	intergenic:2941
chr2	174548851	174548900	76.4706	95.8333	-19.3627	Control24hours	4.17268e-05	NA	NA	1to5kb:27342
chr2	175094251	175094300	98.7342	84.7826	13.9516	PM24hours30dose	1.47992e-05	1386	ATF2	promoter:27403
chr2	176066851	176066900	52.9274	38.9757	13.9517	PM24hours30dose	0.000387124	NA	NA	intergenic:2953
chr2	176078951	176079000	28.4974	43.2203	-14.7229	Control24hours	0.00870693	344191	EVX2	exon:178757
chr2	176080501	176080550	23.7762	37.931	-14.1548	Control24hours	0.00457254	344191	EVX2	exon:178757
chr2	176098501	176098550	21.8254	7.86517	13.9602	PM24hours30dose	0.000974377	3238	HOXD12	1to5kb:20513
chr2	176113151	176113200	57.517	46.3473	11.1697	PM24hours30dose	0.00625544	3236	HOXD10	1to5kb:20520
chr2	176116251	176116300	38.7168	52.3529	-13.6361	Control24hours	0.0408803	3236	HOXD10	promoter:20520
chr2	176124151	176124200	32.4324	11.9048	20.5277	PM24hours30dose	0.0197642	3235	HOXD9	exon:133478
chr2	176129651	176129700	37.3037	47.3524	-10.0487	Control24hours	0.0023259	3234	HOXD8	promoter:20523
chr2	176163201	176163250	33.8323	20.4893	13.343	PM24hours30dose	0.0290139	3232	HOXD3	promoter:20533
chr2	176250751	176250800	67.9654	84.8039	-16.8386	Control24hours	0.00964104	NA	NA	intergenic:2954
chr2	176257551	176257600	69.1176	52.9412	16.1765	PM24hours30dose	0.0150607	NA	NA	intergenic:2954
chr2	176277651	176277700	45.9302	65.3543	-19.4241	Control24hours	0.0382305	10651	MTX2	intron:112981
chr2	176444551	176444600	70.303	88.8889	-18.5859	Control24hours	0.00396549	NA	NA	intergenic:2956
chr2	177793751	177793800	60.6711	47.9275	12.7437	PM24hours30dose	0.00959773	50940	PDE11A	intron:151482
chr2	177875601	177875650	19.5122	7.58621	11.926	PM24hours30dose	0.0441729	50940	PDE11A	intron:151486
chr2	177961951	177962000	40.6814	21.6359	19.0455	PM24hours30dose	5.91618e-05	50940	PDE11A	intron:151489
chr2	180075751	180075800	31.3131	60.7595	-29.4464	Control24hours	0.012344	NA	NA	intergenic:2975
chr2	180165451	180165500	63.7306	78.5888	-14.8582	Control24hours	0.00181789	NA	NA	intergenic:2975
chr2	180237351	180237400	62.0438	73.3129	-11.2691	Control24hours	0.0407011	NA	NA	intergenic:2975
chr2	180454051	180454100	76.7967	64.6766	12.1201	PM24hours30dose	0.0339466	NA	NA	intergenic:2975
chr2	181456751	181456800	26.9461	45.4545	-18.5084	Control24hours	0.00235036	3676	ITGA4	promoter:20699
chr2	182386551	182386600	86.8526	96.9595	-10.1069	Control24hours	0.00250055	5136	PDE1A	intron:154052
chr2	183072401	183072450	90.5109	73.1034	17.4075	PM24hours30dose	0.013559	NA	NA	intergenic:2990
chr2	183239001	183239050	96.9072	68.5714	28.3358	PM24hours30dose	0.0387609	NA	NA	intergenic:2992
chr2	184100351	184100400	42.7451	67.1795	-24.4344	Control24hours	0.0237935	NA	NA	intergenic:2993
chr2	185090101	185090150	29.5886	18.8636	10.725	PM24hours30dose	0.0164842	NA	NA	intergenic:2995
chr2	185258701	185258750	43.1818	70.297	-27.1152	Control24hours	0.0352495	NA	NA	intergenic:2995
chr2	185377251	185377300	91.4414	74.6032	16.8383	PM24hours30dose	0.00694267	NA	NA	intergenic:2995
chr2	185466001	185466050	47.2603	69.7987	-22.5384	Control24hours	0.0421423	NA	NA	intergenic:2995
chr2	185738851	185738900	15.016	29.2683	-14.2523	Control24hours	0.00381276	401024	FSIP2	promoter:20775
chr2	185738901	185738950	19.79	39.1546	-19.3646	Control24hours	0.00714492	401024	FSIP2	promoter:20776
chr2	186415951	186416000	93.4783	45.4545	48.0237	PM24hours30dose	0.0122916	NA	NA	intergenic:2999
chr2	186931801	186931850	77.686	88.1356	-10.4496	Control24hours	0.0416756	NA	NA	intergenic:3002
chr2	186962201	186962250	88.7097	71.4286	17.2811	PM24hours30dose	0.0260701	NA	NA	intergenic:3002
chr2	186963651	186963700	60.5212	71.0667	-10.5454	Control24hours	0.00847439	NA	NA	intergenic:3002
chr2	186972901	186972950	62.7907	46	16.7907	PM24hours30dose	0.0203718	NA	NA	intergenic:3002
chr2	187437351	187437400	38.4615	63.4518	-24.9902	Control24hours	0.0276214	NA	NA	intron:114328
chr2	188337551	188337600	9.42623	22.0588	-12.6326	Control24hours	0.0116218	51454	GULP1	intron:114338
chr2	188521851	188521900	72.7092	86.9565	-14.2474	Control24hours	0.00017886	51454	GULP1	promoter:20815
chr2	188689951	188690000	75.43	87.5362	-12.1063	Control24hours	0.00717312	NA	NA	intron:154381
chr2	188949251	188949300	37.2549	52.1008	-14.8459	Control24hours	0.0260073	NA	NA	intergenic:3005
chr2	191442651	191442700	78.392	91.716	-13.324	Control24hours	0.0237713	NA	NA	intergenic:3017
chr2	191921951	191922000	83.7209	94.0299	-10.3089	Control24hours	0.0107563	NA	NA	promoter:20975
chr2	192413951	192414000	26.4045	42.1642	-15.7597	Control24hours	0.00046344	NA	NA	intergenic:3022
chr2	192508951	192509000	94.5312	83.7255	10.8058	PM24hours30dose	0.00279281	NA	NA	intergenic:3022
chr2	192669651	192669700	39.5538	27.9476	11.6062	PM24hours30dose	0.00868024	NA	NA	intergenic:3023
chr2	193618601	193618650	68.8073	82.8571	-14.0498	Control24hours	0.000216356	NA	NA	intergenic:3024
chr2	195072951	195073000	46.2406	58.8571	-12.6165	Control24hours	0.0311332	NA	NA	intergenic:3031
chr2	196152351	196152400	99.3056	89.0411	10.2645	PM24hours30dose	0.0396486	NA	NA	intron:115452
chr2	196905401	196905450	80.8333	98.3193	-17.486	Control24hours	0.00183335	NA	NA	intron:155222
chr2	197479151	197479200	97.1429	66.6667	30.4762	PM24hours30dose	0.0286639	NA	NA	intergenic:3043
chr2	197805901	197805950	14.9485	1.96078	12.9877	PM24hours30dose	0.00252267	5334	PLCL1	1to5kb:21065
chr2	197977951	197978000	3.77358	30.303	-26.5294	Control24hours	1.33933e-07	5334	PLCL1	intron:115674
chr2	200083451	200083500	93.6364	76.5217	17.1146	PM24hours30dose	0.00128702	NA	NA	intergenic:3053
chr2	200938801	200938850	100	88.7218	11.2782	PM24hours30dose	0.00141601	4999	ORC2	intron:156081
chr2	201030001	201030050	84.1346	95.4545	-11.3199	Control24hours	0.00852918	285172	FAM126B	intron:156119
chr2	201030051	201030100	65.6904	82.9167	-17.2263	Control24hours	0.0101755	285172	FAM126B	intron:156119
chr2	201042551	201042600	89.0909	100	-10.9091	Control24hours	0.000240709	285172	FAM126B	intron:156119
chr2	201042701	201042750	100	87.7778	12.2222	PM24hours30dose	0.0422266	285172	FAM126B	intron:156119
chr2	201876301	201876350	73.9437	98.2456	-24.302	Control24hours	0.00436502	65061	CDK15	intron:116522
chr2	201968401	201968450	80.7588	66.4336	14.3252	PM24hours30dose	0.0481531	NA	NA	intergenic:3070
chr2	201974151	201974200	84.1758	95.122	-10.9461	Control24hours	0.000181145	NA	NA	intergenic:3070
chr2	202316651	202316700	88.7376	78.1076	10.63	PM24hours30dose	0.0120666	NA	NA	intergenic:3074
chr2	202358951	202359000	87.6652	75	12.6652	PM24hours30dose	0.037562	NA	NA	1to5kb:28105
chr2	202556201	202556250	82.6772	100	-17.3228	Control24hours	3.43565e-05	659	BMPR2	exon:137994
chr2	202792501	202792550	27.2727	56.8421	-29.5694	Control24hours	0.0231002	130026	ICA1L	intron:156873
chr2	203615951	203616000	80.8743	97.006	-16.1317	Control24hours	9.46585e-05	NA	NA	intergenic:3081
chr2	203654251	203654300	97.3913	84.375	13.0163	PM24hours30dose	0.0383718	NA	NA	intergenic:3081
chr2	203798251	203798300	85.7143	98.7342	-13.0199	Control24hours	0.0394392	NA	NA	intergenic:3084
chr2	204041251	204041300	81.2903	59.5455	21.7449	PM24hours30dose	0.0052161	NA	NA	intergenic:3086
chr2	205744351	205744400	75.6757	88.1657	-12.49	Control24hours	0.00279838	8828	NRP2	intron:117460
chr2	205754251	205754300	68.4211	89.4737	-21.0526	Control24hours	0.00562859	8828	NRP2	intron:117463
chr2	206698451	206698500	25.7991	12.5616	13.2375	PM24hours30dose	0.00264721	391475	DYTN	intron:157363
chr2	207318951	207319000	87.2727	98.0769	-10.8042	Control24hours	0.0181708	101927865	LOC101927865	intron:157459
chr2	207612351	207612400	98.5915	85.1064	13.4852	PM24hours30dose	0.00447695	NA	NA	exon:185705
chr2	207631351	207631400	94.3609	81.9005	12.4604	PM24hours30dose	0.00912524	NA	NA	intergenic:3105
chr2	207654851	207654900	96.1798	83.9763	12.2035	PM24hours30dose	4.51691e-06	NA	NA	intergenic:3105
chr2	207986051	207986100	78.4314	91.9075	-13.4761	Control24hours	6.54373e-05	389072	PLEKHM3	intron:157510
chr2	208112701	208112750	50.9728	74.1379	-23.1652	Control24hours	0.00121684	NA	NA	intergenic:3112
chr2	208246651	208246700	94.5946	83.9416	10.653	PM24hours30dose	0.0413451	3417	IDH1	intron:157574
chr2	209307901	209307950	11.039	0.649351	10.3896	PM24hours30dose	0.00248266	NA	NA	intergenic:3119
chr2	209658651	209658700	81.1429	94.0299	-12.887	Control24hours	0.0253622	4133	MAP2	1to5kb:21489
chr2	210272651	210272700	49.7959	30.2198	19.5761	PM24hours30dose	0.0291396	NA	NA	intergenic:3122
chr2	211759451	211759500	19.4245	9.14052	10.2839	PM24hours30dose	0.0183422	2066	ERBB4	intron:157794
chr2	212653901	212653950	38.1579	77.7778	-39.6199	Control24hours	0.029174	NA	NA	intron:157898
chr2	212832451	212832500	58.5366	95.4545	-36.918	Control24hours	0.0443905	NA	NA	intron:157898
chr2	213440401	213440450	51.2195	27.8571	23.3624	PM24hours30dose	0.0222402	79582	SPAG16	intron:118569
chr2	213602101	213602150	10.3448	40	-29.6552	Control24hours	0.0163927	79582	SPAG16	intron:118570
chr2	213845351	213845400	59.0909	0	59.0909	PM24hours30dose	0.00127875	79582	SPAG16	intron:118570
chr2	215463301	215463350	90.2439	71.3235	18.9204	PM24hours30dose	0.0466454	102724849	LOC102724849	intron:118798
chr2	216037801	216037850	97.2414	81.8841	15.3573	PM24hours30dose	0.00318038	55686	MREG	1to5kb:28386
chr2	216258951	216259000	95.2381	56.0976	39.1405	PM24hours30dose	2.01052e-05	NA	NA	promoter:21623
chr2	216635451	216635500	28.4211	10.2041	18.217	PM24hours30dose	0.0114476	3485	IGFBP2	intron:119017
chr2	216679701	216679750	83.6957	97.1751	-13.4795	Control24hours	0.00161154	3488	IGFBP5	intron:158790
chr2	216837801	216837850	18.8119	51.8519	-33.04	Control24hours	0.00732832	NA	NA	intron:119030
chr2	216927351	216927400	63.8356	78.022	-14.1864	Control24hours	0.0126227	NA	NA	intron:119030
chr2	217292301	217292350	93.3333	77.4194	15.914	PM24hours30dose	0.0122867	105373877	DIRC3-AS1	intron:119038
chr2	217550651	217550700	55.6575	75.0916	-19.4341	Control24hours	0.00564083	729582	DIRC3	intron:158807
chr2	217626801	217626850	77.5701	60.1266	17.4435	PM24hours30dose	0.0254863	729582	DIRC3	intron:158817
chr2	217794001	217794050	56.0261	76.5823	-20.5562	Control24hours	0.00733451	NA	NA	intergenic:3145
chr2	217929551	217929600	66.6667	100	-33.3333	Control24hours	0.0308958	7145	TNS1	intron:158857
chr2	217930751	217930800	78.7402	89.4366	-10.6965	Control24hours	0.0109498	7145	TNS1	intron:158857
chr2	217995651	217995700	45.1673	58.6301	-13.4629	Control24hours	0.0124047	NA	NA	1to5kb:28437
chr2	218033801	218033850	58.7935	71.1297	-12.3363	Control24hours	0.0253368	285180	RUFY4	1to5kb:21670
chr2	218214801	218214850	49.5751	37.8723	11.7027	PM24hours30dose	0.019307	10109	ARPC2	1to5kb:21688
chr2	218215601	218215650	98.2036	83.2168	14.9868	PM24hours30dose	0.00151208	10109	ARPC2	1to5kb:21688
chr2	218265501	218265550	70.8333	96.5517	-25.7184	Control24hours	0.00143456	25953	PNKD	1to5kb:21711
chr2	218814751	218814800	89.4737	100	-10.5263	Control24hours	0.0490119	NA	NA	1to5kb:21850
chr2	218827251	218827300	86.8421	70.8333	16.0088	PM24hours30dose	0.0341411	53632	PRKAG3	exon:187989
chr2	218865501	218865550	71.1944	85.7143	-14.5199	Control24hours	0.0276528	7475	WNT6	intron:120015
chr2	218890201	218890250	71.5217	58.5421	12.9796	PM24hours30dose	0.00877552	NA	NA	1to5kb:21856
chr2	218906551	218906600	4.21053	24.3697	-20.1592	Control24hours	0.00174439	101928537	LINC01494	intron:159537
chr2	219017751	219017800	34.472	46.4589	-11.9869	Control24hours	0.0287533	255101	CFAP65	intron:159572
chr2	219055251	219055300	60	46.9262	13.0738	PM24hours30dose	0.0173854	3549	IHH	exon:188227
chr2	219204251	219204300	87.3563	100	-12.6437	Control24hours	0.0200264	130617	ZFAND2B	1to5kb:21878
chr2	219270301	219270350	81.7178	71.0117	10.7061	PM24hours30dose	0.0188299	80086	TUBA4B	exon:142300
chr2	219297251	219297300	89.3939	78.4684	10.9256	PM24hours30dose	0.00352967	5798	PTPRN	promoter:28626
chr2	219310201	219310250	92.2727	76.6667	15.6061	PM24hours30dose	0.0011202	5798	PTPRN	promoter:28622
chr2	219358551	219358600	27.8061	40.6959	-12.8898	Control24hours	0.00351233	NA	NA	intergenic:3170
chr2	219398101	219398150	61.1111	94.2029	-33.0918	Control24hours	0.0154162	NA	NA	intron:120450
chr2	219421501	219421550	85.7143	98.6207	-12.9064	Control24hours	0.012048	1674	DES	1to5kb:21963
chr2	219551751	219551800	26.9085	44.5013	-17.5927	Control24hours	0.000234276	NA	NA	1to5kb:28672
chr2	219557401	219557450	99.2593	87.5	11.7593	PM24hours30dose	0.0176636	23363	OBSL1	promoter:28683
chr2	219570151	219570200	33.1565	44	-10.8435	Control24hours	0.0241753	3623	INHA	1to5kb:22015
chr2	219618201	219618250	57.4219	75	-17.5781	Control24hours	0.0432487	NA	NA	intergenic:3173
chr2	219693501	219693550	84.0467	69.0418	15.0049	PM24hours30dose	0.000181803	NA	NA	intron:121030
chr2	220107451	220107500	64.7059	16.6667	48.0392	PM24hours30dose	0.000361451	NA	NA	intron:121033
chr2	220688151	220688200	35.2941	66.6667	-31.3725	Control24hours	0.0439195	NA	NA	intron:121041
chr2	221508501	221508550	46.9697	30.8824	16.0873	PM24hours30dose	0.0125286	2043	EPHA4	intron:160640
chr2	222223601	222223650	81.3333	96.5812	-15.2479	Control24hours	0.0137825	5077	PAX3	1to5kb:28715
chr2	222312601	222312650	64.6341	45.4955	19.1387	PM24hours30dose	0.0122356	NA	NA	intergenic:3182
chr2	222671401	222671450	41.3534	22.5	18.8534	PM24hours30dose	0.0228401	116255	MOGAT1	promoter:22058
chr2	222729801	222729850	85.124	98.9362	-13.8122	Control24hours	0.049149	NA	NA	intergenic:3187
chr2	223795651	223795700	84.4156	100	-15.5844	Control24hours	0.0296402	130340	AP1S3	intron:160778
chr2	223836151	223836200	9.24658	21.2435	-11.9969	Control24hours	0.0124934	130340	AP1S3	intron:160778
chr2	223916951	223917000	80	97.8261	-17.8261	Control24hours	0.0126067	57590	WDFY1	intron:160813
chr2	223943801	223943850	2.32558	16.5217	-14.1962	Control24hours	0.0057122	57590	WDFY1	intron:160814
chr2	224075351	224075400	56.6667	32.6531	24.0136	PM24hours30dose	0.0283768	NA	NA	intergenic:3198
chr2	224356901	224356950	79.2969	92.4528	-13.156	Control24hours	0.00856991	NA	NA	intergenic:3199
chr2	224391201	224391250	48.3871	81.25	-32.8629	Control24hours	0.000243234	79843	FAM124B	intron:160875
chr2	224851951	224852000	20.2247	5.9322	14.2925	PM24hours30dose	0.0484443	55619	DOCK10	intron:161009
chr2	224997301	224997350	58.8785	33.9623	24.9162	PM24hours30dose	0.0208878	55619	DOCK10	intron:161081
chr2	225173751	225173800	70.1299	27.5362	42.5936	PM24hours30dose	0.000548755	NA	NA	intergenic:3202
chr2	227617801	227617850	19.5956	30.3957	-10.8	Control24hours	0.00765917	NA	NA	promoter:28805
chr2	227800651	227800700	86.4407	99.2754	-12.8347	Control24hours	0.00252265	NA	NA	intergenic:3215
chr2	228403101	228403150	4.13793	15.8621	-11.7241	Control24hours	0.00238328	NA	NA	intergenic:3218
chr2	230403201	230403250	78.6885	100	-21.3115	Control24hours	0.014213	93349	SP140L	exon:143861
chr2	230871551	230871600	48.5861	61.7329	-13.1467	Control24hours	0.0127021	81618	ITM2C	1to5kb:22232
chr2	230893751	230893800	19.697	39.3103	-19.6134	Control24hours	0.0249054	151484	LOC151484	intron:121979
chr2	231052601	231052650	34.5494	47.7113	-13.1619	Control24hours	0.00820267	5707	PSMD1	1to5kb:22253
chr2	231190601	231190650	45.0723	60.8766	-15.8044	Control24hours	0.0398153	NA	NA	intergenic:3234
chr2	231353601	231353650	61.5942	91.1111	-29.5169	Control24hours	0.0171187	80210	ARMC9	intron:122199
chr2	231406201	231406250	24.2424	5.12821	19.1142	PM24hours30dose	0.0494847	NA	NA	intergenic:3236
chr2	231406251	231406300	15.8249	2.80112	13.0238	PM24hours30dose	2.25012e-06	NA	NA	intergenic:3236
chr2	231475851	231475900	66.1538	47.6965	18.4574	PM24hours30dose	0.00098247	4691	NCL	intron:161660
chr2	231528351	231528400	95.5923	85.4015	10.1908	PM24hours30dose	0.00358836	10316	NMUR1	exon:190589
chr2	231530501	231530550	0	10.6383	-10.6383	Control24hours	0.0496759	10316	NMUR1	promoter:28904
chr2	231590101	231590150	50.6527	64.6643	-14.0116	Control24hours	0.0250077	165100	C2orf57	1to5kb:22289
chr2	231590151	231590200	35.2941	19.2857	16.0084	PM24hours30dose	0.0370894	165100	C2orf57	1to5kb:22289
chr2	231604101	231604150	64.2512	76.7742	-12.523	Control24hours	0.00486865	NA	NA	intergenic:3243
chr2	231687301	231687350	83.0357	57.8125	25.2232	PM24hours30dose	0.0131741	NA	NA	intergenic:3244
chr2	231989701	231989750	96.3542	79.1209	17.2333	PM24hours30dose	0.000553067	129563	DIS3L2	intron:122425
chr2	232309001	232309050	32.6923	86.2069	-53.5146	Control24hours	0.000445392	129563	DIS3L2	intron:122437
chr2	232457101	232457150	81.5789	92.7184	-11.1395	Control24hours	0.0422141	248	ALPI	exon:144971
chr2	232459901	232459950	85.1613	63.0189	22.1424	PM24hours30dose	0.00345425	248	ALPI	exon:144977
chr2	232526601	232526650	60.0478	72.8606	-12.8128	Control24hours	0.02833	1144	CHRND	exon:145017
chr2	232567201	232567250	94.6667	84.2105	10.4561	PM24hours30dose	0.0184631	9470	EIF4E2	exon:145107
chr2	232634951	232635000	50.8621	35.7616	15.1005	PM24hours30dose	0.0172755	80303	EFHD1	1to5kb:22384
chr2	232983701	232983750	70.297	40.1274	30.1696	PM24hours30dose	0.00809606	25791	NGEF	intron:161819
chr2	233000201	233000250	3.57143	47.619	-44.0476	Control24hours	0.0130108	25791	NGEF	intron:161819
chr2	233023851	233023900	94.5423	84.4444	10.0978	PM24hours30dose	0.00782766	NA	NA	intergenic:3256
chr2	233424551	233424600	40.7143	22.093	18.6213	PM24hours30dose	0.0024494	8527	DGKD	intron:123569
chr2	233467401	233467450	80.5195	97.7941	-17.2746	Control24hours	0.00166637	8527	DGKD	intron:123594
chr2	233771051	233771100	74.1667	95.6522	-21.4855	Control24hours	0.000392573	339766	MROH2A	1to5kb:22534
chr2	234218101	234218150	86.8421	98.3471	-11.505	Control24hours	0.0202735	NA	NA	1to5kb:22562
chr2	234405051	234405100	30.597	60	-29.403	Control24hours	0.00186831	NA	NA	intergenic:3268
chr2	234563001	234563050	87.3786	98.6842	-11.3056	Control24hours	0.0385177	NA	NA	intergenic:3270
chr2	234763551	234763600	80	97.0588	-17.0588	Control24hours	0.000697269	NA	NA	intergenic:3271
chr2	234926501	234926550	88.2609	100	-11.7391	Control24hours	0.0302919	NA	NA	intergenic:3272
chr2	234935251	234935300	67.8252	80.0338	-12.2086	Control24hours	0.0310576	NA	NA	intergenic:3272
chr2	235052851	235052900	60.4502	39.645	20.8052	PM24hours30dose	0.00531787	23677	SH3BP4	intron:124030
chr2	235052951	235053000	87.9257	75.2294	12.6963	PM24hours30dose	0.00733857	23677	SH3BP4	intron:124030
chr2	235088551	235088600	77.1084	65.358	11.7505	PM24hours30dose	0.00669217	NA	NA	promoter:28991
chr2	235202351	235202400	98.3696	87.3494	11.0202	PM24hours30dose	0.00790095	NA	NA	intergenic:3275
chr2	235263151	235263200	60.6897	32.8	27.8897	PM24hours30dose	0.0111054	NA	NA	intergenic:3275
chr2	235531901	235531950	86.6426	96.9697	-10.3271	Control24hours	0.00351246	116987	AGAP1	intron:124060
chr2	235581901	235581950	57.4163	28.5714	28.8448	PM24hours30dose	0.00980886	116987	AGAP1	intron:124060
chr2	235596001	235596050	86.4407	99.4652	-13.0246	Control24hours	6.05776e-06	116987	AGAP1	intron:124060
chr2	235606101	235606150	28.1369	50	-21.8631	Control24hours	0.0358752	116987	AGAP1	intron:124060
chr2	235627301	235627350	63.9764	80.1282	-16.1518	Control24hours	0.000691952	116987	AGAP1	intron:124060
chr2	235770201	235770250	83.7209	98.7654	-15.0445	Control24hours	0.000234549	116987	AGAP1	intron:124065
chr2	236103101	236103150	84.8921	97.3282	-12.4362	Control24hours	9.63486e-06	116987	AGAP1	intron:124083
chr2	236122801	236122850	95.9596	78.6517	17.3079	PM24hours30dose	0.00290342	116987	AGAP1	intron:124084
chr2	236145751	236145800	60.3175	24.1379	36.1795	PM24hours30dose	0.00108384	NA	NA	intergenic:3276
chr2	236342151	236342200	19.0476	31.2343	-12.1866	Control24hours	0.0487092	79781	IQCA1	intron:162078
chr2	236489201	236489250	53.9286	73.2824	-19.3539	Control24hours	0.0109189	79781	IQCA1	intron:162091
chr2	236591251	236591300	44.6809	82.9268	-38.246	Control24hours	0.0018379	NA	NA	intergenic:3280
chr2	236626451	236626500	85.1955	73.3918	11.8037	PM24hours30dose	0.0216473	NA	NA	intergenic:3280
chr2	236793551	236793600	57.3034	72.8972	-15.5938	Control24hours	0.0358347	NA	NA	intergenic:3281
chr2	236847251	236847300	34.0909	52	-17.9091	Control24hours	0.0456545	NA	NA	intergenic:3281
chr2	237014951	237015000	64.9635	41.8182	23.1453	PM24hours30dose	0.0375932	NA	NA	intergenic:3281
chr2	237056701	237056750	65.625	34.7826	30.8424	PM24hours30dose	0.00103991	93463	LOC93463	promoter:29015
chr2	237159851	237159900	17.4419	48.913	-31.4712	Control24hours	0.00105459	NA	NA	intergenic:3284
chr2	237350151	237350200	100	75	25	PM24hours30dose	0.0313294	1293	COL6A3	exon:191227
chr2	237503901	237503950	66.9951	87.4126	-20.4175	Control24hours	0.0039349	79083	MLPH	intron:124246
chr2	237770601	237770650	98.7805	78.125	20.6555	PM24hours30dose	0.00334867	9208	LRRFIP1	1to5kb:22653
chr2	237876201	237876250	87.4286	59	28.4286	PM24hours30dose	0.00167786	10267	RAMP1	intron:124555
chr2	237922851	237922900	33.6406	52.7508	-19.1103	Control24hours	0.0127482	NA	NA	intergenic:3292
chr2	238051651	238051700	82.6347	96.0938	-13.459	Control24hours	0.00412273	100533179	UBE2F-SCLY	intron:124627
chr2	238138701	238138750	35.9375	14.2857	21.6518	PM24hours30dose	0.00229375	377007	KLHL30	promoter:22717
chr2	238142901	238142950	73.5981	61.8919	11.7062	PM24hours30dose	0.0260711	377007	KLHL30	exon:147592
chr2	238239201	238239250	29.6663	41.6509	-11.9847	Control24hours	0.00988156	55502	HES6	exon:191615
chr2	238489601	238489650	98.7288	83.965	14.7638	PM24hours30dose	2.6225e-07	NA	NA	intergenic:3300
chr2	238500101	238500150	26.9919	45.478	-18.4862	Control24hours	3.33035e-06	NA	NA	intergenic:3300
chr2	238529001	238529050	97.7358	82.7338	15.002	PM24hours30dose	1.00372e-05	151171	LINC01107	intron:162608
chr2	238529101	238529150	66.5227	80.6818	-14.1591	Control24hours	0.000898325	151171	LINC01107	intron:162608
chr2	238690251	238690300	60.5948	41.1765	19.4183	PM24hours30dose	0.0242016	NA	NA	intergenic:3301
chr2	238690301	238690350	22.9091	39.1304	-16.2213	Control24hours	0.0474519	NA	NA	intergenic:3301
chr2	238796301	238796350	84.1463	51.7857	32.3606	PM24hours30dose	0.0107055	NA	NA	intergenic:3303
chr2	238905201	238905250	97.9167	70.7071	27.2096	PM24hours30dose	5.88982e-05	117581	TWIST2	intron:124976
chr2	238905451	238905500	58.1633	36.1111	22.0522	PM24hours30dose	0.000556253	117581	TWIST2	intron:124976
chr2	238922551	238922600	57.1429	92.3077	-35.1648	Control24hours	0.0282408	401039	FLJ43879	intron:162616
chr2	238938501	238938550	83.1633	94.0217	-10.8585	Control24hours	0.047615	NA	NA	intergenic:3305
chr2	238970851	238970900	92.2414	81.9398	10.3016	PM24hours30dose	0.043549	NA	NA	intergenic:3305
chr2	239004001	239004050	88.3495	99.2063	-10.8568	Control24hours	0.0224014	NA	NA	intergenic:3306
chr2	239009201	239009250	87.5639	98.3452	-10.7813	Control24hours	1.01354e-07	NA	NA	intergenic:3306
chr2	239037301	239037350	96.5278	84.7953	11.7325	PM24hours30dose	0.00930881	NA	NA	intergenic:3306
chr2	239121701	239121750	70.5556	88.7324	-18.1768	Control24hours	0.0400923	9759	HDAC4	intron:162634
chr2	239131101	239131150	82.4204	95.4006	-12.9802	Control24hours	0.013016	9759	HDAC4	intron:162635
chr2	239330101	239330150	98.2051	87.9518	10.2533	PM24hours30dose	0.030568	9759	HDAC4	intron:162644
chr2	239339401	239339450	57.5843	75.7576	-18.1733	Control24hours	8.43633e-05	9759	HDAC4	intron:162644
chr2	239349101	239349150	82.1192	95.5224	-13.4032	Control24hours	0.00538896	9759	HDAC4	intron:162644
chr2	239388301	239388350	80.2083	99.1453	-18.937	Control24hours	0.0260841	9759	HDAC4	intron:162645
chr2	239498701	239498750	98.8235	82.5688	16.2547	PM24hours30dose	0.00303758	NA	NA	intergenic:3307
chr2	239499301	239499350	80.9783	95.3846	-14.4064	Control24hours	0.0105201	NA	NA	intergenic:3307
chr2	239594501	239594550	51.8868	71.0692	-19.1824	Control24hours	0.0192181	NA	NA	intergenic:3308
chr2	239608851	239608900	71.3115	60.1852	11.1263	PM24hours30dose	0.0343287	NA	NA	intergenic:3308
chr2	239640901	239640950	34.1297	50	-15.8703	Control24hours	0.0302601	NA	NA	intergenic:3309
chr2	239951601	239951650	85.3591	96.9298	-11.5707	Control24hours	0.033049	NA	NA	intron:162759
chr2	240091901	240091950	33.3333	5.17241	28.1609	PM24hours30dose	0.0468167	NA	NA	intergenic:3313
chr2	240107501	240107550	33.3333	5.88235	27.451	PM24hours30dose	0.00190125	NA	NA	intergenic:3313
chr2	240324501	240324550	91.5612	79.5812	11.98	PM24hours30dose	0.0274496	NA	NA	intergenic:3317
chr2	240325451	240325500	66.6991	49.6241	17.0751	PM24hours30dose	8.79665e-07	NA	NA	intergenic:3317
chr2	240390401	240390450	74.1538	86.1461	-11.9922	Control24hours	0.0193201	NA	NA	intergenic:3317
chr2	240454101	240454150	32.0946	45.7547	-13.6601	Control24hours	0.0392436	2817	GPC1	promoter:22757
chr2	240456601	240456650	73.6434	84.5966	-10.9532	Control24hours	0.0275798	2817	GPC1	promoter:22759
chr2	240589651	240589700	83.5017	96.0938	-12.5921	Control24hours	0.0284475	11132	CAPN10	promoter:22789
chr2	240647101	240647150	38.4127	52.3614	-13.9487	Control24hours	0.0473044	NA	NA	intergenic:3320
chr2	240672401	240672450	98.0392	82.2938	15.7455	PM24hours30dose	4.46983e-07	NA	NA	intergenic:3320
chr2	240672451	240672500	30.0178	42.8699	-12.8521	Control24hours	0.0242946	NA	NA	intergenic:3320
chr2	240700151	240700200	63.1579	81.8182	-18.6603	Control24hours	0.0363781	NA	NA	intergenic:3321
chr2	240747901	240747950	38.0497	56.6239	-18.5742	Control24hours	0.00010125	547	KIF1A	1to5kb:29184
chr2	240769701	240769750	51.8293	76.1628	-24.3335	Control24hours	0.000802786	547	KIF1A	exon:192230
chr2	240791101	240791150	30.198	16.055	14.143	PM24hours30dose	0.021881	547	KIF1A	1to5kb:29189
chr2	240820501	240820550	44.2356	57.4413	-13.2057	Control24hours	0.0038538	547	KIF1A	promoter:29179
chr2	240827701	240827750	0	45.283	-45.283	Control24hours	0.000587443	NA	NA	intergenic:3322
chr2	240879851	240879900	73.5043	92.4528	-18.9486	Control24hours	0.0251441	189	AGXT	exon:148028
chr2	240924951	240925000	84.6154	66.129	18.4864	PM24hours30dose	0.0169347	NA	NA	intron:125223
chr2	240966701	240966750	29.9451	44.8	-14.8549	Control24hours	0.00744989	NA	NA	intron:125244
chr2	241007851	241007900	85	95.045	-10.045	Control24hours	0.0070466	25992	SNED1	intron:125253
chr2	241056701	241056750	87.5817	98.374	-10.7923	Control24hours	0.00845776	25992	SNED1	intron:125268
chr2	241190451	241190500	34.593	46.3303	-11.7373	Control24hours	0.0408284	50636	ANO7	intron:125508
chr2	241204251	241204300	75.188	52.2727	22.9152	PM24hours30dose	6.37835e-06	50636	ANO7	intron:125518
chr2	241607901	241607950	100	85.1282	14.8718	PM24hours30dose	0.0159629	51078	THAP4	1to5kb:29330
chr2	241662651	241662700	100	84.8485	15.1515	PM24hours30dose	0.0119487	23192	ATG4B	1to5kb:22948
chr2	241665401	241665450	48.0944	61.6967	-13.6023	Control24hours	0.0211714	23192	ATG4B	1to5kb:22948
chr2	241716451	241716500	99.5122	87.7301	11.7821	PM24hours30dose	0.00329103	84289	ING5	1to5kb:22962
chr2	241723651	241723700	89.2562	100	-10.7438	Control24hours	0.0274278	NA	NA	1to5kb:22963
chr2	241741101	241741150	0	10.0775	-10.0775	Control24hours	0.0475873	728294	D2HGDH	1to5kb:22970
chr2	241758601	241758650	92.3795	81.4953	10.8841	PM24hours30dose	0.00906611	NA	NA	1to5kb:29340
chr3	196751	196800	18.3967	34.8571	-16.4604	Control24hours	0.00434922	10752	CHL1	promoter:29356
chr3	197451	197500	12.585	24.0942	-11.5092	Control24hours	0.0208025	10752	CHL1	promoter:29360
chr3	218851	218900	69.5364	54.4928	15.0437	PM24hours30dose	0.021332	10752	CHL1	intron:163947
chr3	471701	471750	18.5841	1.6129	16.9712	PM24hours30dose	0.0358423	NA	NA	intergenic:3339
chr3	2009801	2009850	20.6186	42.8571	-22.2386	Control24hours	0.0444698	NA	NA	intergenic:3345
chr3	2098851	2098900	9.63855	27.1111	-17.4726	Control24hours	0.00527518	152330	CNTN4	promoter:29382
chr3	2169551	2169600	79.7571	58.3893	21.3678	PM24hours30dose	0.00905923	152330	CNTN4	intron:164171
chr3	2379951	2380000	64.8026	90.6433	-25.8406	Control24hours	0.00856806	152330	CNTN4	intron:164172
chr3	2388901	2388950	33.7778	14.9123	18.8655	PM24hours30dose	0.00160489	152330	CNTN4	intron:164172
chr3	2485251	2485300	97.0874	74.2857	22.8017	PM24hours30dose	0.0476741	152330	CNTN4	intron:164172
chr3	2789551	2789600	60.6061	47.5771	13.029	PM24hours30dose	0.0495556	152330	CNTN4	intron:164180
chr3	2835151	2835200	37	53.5714	-16.5714	Control24hours	0.00299591	152330	CNTN4	intron:164181
chr3	3038301	3038350	46.4789	30.2053	16.2736	PM24hours30dose	0.000646132	152330	CNTN4	1to5kb:29397
chr3	3090751	3090800	19.9052	35.7143	-15.8091	Control24hours	0.0367137	3568	IL5RA	intron:194152
chr3	3427651	3427700	19.2308	56.0606	-36.8298	Control24hours	0.00847057	NA	NA	intron:194305
chr3	3717951	3718000	46.5995	69.281	-22.6815	Control24hours	0.0255199	NA	NA	intron:194315
chr3	3963351	3963400	41.8763	29.6296	12.2466	PM24hours30dose	0.0069772	285362	SUMF1	intron:194323
chr3	4633151	4633200	82.7586	97.5	-14.7414	Control24hours	0.00657837	3708	ITPR1	intron:164393
chr3	4897401	4897450	53.8889	68.1481	-14.2593	Control24hours	0.00361706	100507582	BHLHE40-AS1	exon:229426
chr3	5081001	5081050	66.9082	80.7971	-13.8889	Control24hours	0.00305113	NA	NA	intergenic:3351
chr3	5185051	5185100	85.7143	98.8095	-13.0952	Control24hours	0.00297191	9695	EDEM1	1to5kb:29455
chr3	5203101	5203150	100	88.6957	11.3043	PM24hours30dose	0.0475738	9695	EDEM1	exon:194263
chr3	5615751	5615800	53.3587	37.7395	15.6192	PM24hours30dose	0.000236396	NA	NA	intergenic:3354
chr3	5919301	5919350	97.7143	83.5616	14.1526	PM24hours30dose	0.00173255	NA	NA	intergenic:3354
chr3	6908251	6908300	73.9602	91.3889	-17.4287	Control24hours	4.01756e-05	2917	GRM7	intron:164861
chr3	7435601	7435650	98.75	88.0342	10.7158	PM24hours30dose	0.0343577	2917	GRM7	intron:164870
chr3	8553501	8553550	87.3418	99.2248	-11.883	Control24hours	0.00246614	29995	LMCD1	intron:164966
chr3	8654601	8654650	88.189	99.187	-10.998	Control24hours	7.37012e-06	51066	SSUH2	1to5kb:35078
chr3	8654901	8654950	54.9763	72.3849	-17.4086	Control24hours	0.0174089	51066	SSUH2	1to5kb:35078
chr3	8666751	8666800	97.7011	82.1429	15.5583	PM24hours30dose	0.0431126	51066	SSUH2	intron:194503
chr3	9532351	9532400	25.2874	5.35714	19.9302	PM24hours30dose	0.0374837	375323	LHFPL4	intron:194815
chr3	9583151	9583200	59.292	35.6164	23.6756	PM24hours30dose	0.0391426	NA	NA	intergenic:3361
chr3	9612151	9612200	0	41.0256	-41.0256	Control24hours	0.0222517	NA	NA	intergenic:3361
chr3	9776601	9776650	94.8718	81.5217	13.3501	PM24hours30dose	0.0280954	4968	OGG1	intron:165601
chr3	9932651	9932700	44.5357	55.84	-11.3043	Control24hours	0.00483482	78987	CRELD1	1to5kb:29682
chr3	9938001	9938050	70.8791	55.2817	15.5974	PM24hours30dose	0.00559145	78987	CRELD1	1to5kb:29690
chr3	10334651	10334700	60.5996	74.7059	-14.1063	Control24hours	0.0310856	491	ATP2B2	1to5kb:35252
chr3	10335801	10335850	49.3849	36.6748	12.7101	PM24hours30dose	0.0188431	491	ATP2B2	1to5kb:35252
[truncated: 10,813 more rows]
