# Supplementary material for: Effect of concentration and duration of particulate matter exposure on the transcriptome and DNA methylome of bronchial epithelial cells
Source: Environ Epigenet. 2021 Feb 28;7(1):dvaa022. doi: 10.1093/eep/dvaa022 (PMC7928203; doi:10.1093/eep/dvaa022)
Supplement: dvaa022_Supplementary_Data [file dvaa022_supplementary_data.zip › STable 5 Pathways of DM genes.xlsx]

## Sheet: IPG_rep45106_c56207_pathwaysTab
Supplemental Table 5
Enriched Pathways for Differentially Methylated Genes in PM2.5 (30 µg/cm2)-Treated vs Control
Pathway name	countDM	countAll	False discovery rate
Axon guidance	120	180	5.26279e-10
Parathyroid hormone synthesis, secretion and action	72	100	3.61313e-08
Rap1 signaling pathway	127	204	4.31843e-08
Calcium signaling pathway	115	184	1.53313e-07
Focal adhesion	119	194	3.27111e-07
Pathways in cancer	267	502	3.8584e-07
Oxytocin signaling pathway	97	152	3.8584e-07
Glutamatergic synapse	76	114	7.69207e-07
Regulation of actin cytoskeleton	125	210	9.81363e-07
MAPK signaling pathway	160	284	2.02827e-06
Phospholipase D signaling pathway	90	143	2.02827e-06
Long-term depression	43	58	5.82897e-06
Cholinergic synapse	72	111	5.82897e-06
Adrenergic signaling in cardiomyocytes	88	142	5.82897e-06
Cushing syndrome	90	148	1.34459e-05
GnRH signaling pathway	59	89	1.95487e-05
Ras signaling pathway	128	227	2.28339e-05
Circadian entrainment	63	97	2.28339e-05
Hippo signaling pathway	89	149	3.61702e-05
Long-term potentiation	45	65	4.93017e-05
Aldosterone synthesis and secretion	61	95	4.93017e-05
Hepatocellular carcinoma	93	159	6.02487e-05
Platelet activation	73	119	6.02487e-05
cAMP signaling pathway	116	206	6.02487e-05
Proteoglycans in cancer	110	194	6.28929e-05
Inflammatory mediator regulation of TRP channels	62	99	0.000110292
Human papillomavirus infection	158	298	0.000127249
Insulin secretion	54	84	0.000127249
cGMP-PKG signaling pathway	93	163	0.000202487
Morphine addiction	56	89	0.000209993
Vascular smooth muscle contraction	77	131	0.000229843
Dopaminergic synapse	76	129	0.000229843
Pancreatic secretion	57	92	0.000311851
Cortisol synthesis and secretion	41	62	0.000449189
Gap junction	53	86	0.000658096
ErbB signaling pathway	52	84	0.000658096
Arrhythmogenic right ventricular cardiomyopathy (ARVC)	45	72	0.00137515
Melanogenesis	58	98	0.00146028
Basal cell carcinoma	39	61	0.00177441
Breast cancer	77	138	0.00197713
Synaptic vesicle cycle	46	75	0.00199103
Dilated cardiomyopathy (DCM)	52	88	0.0028965
Endocrine resistance	53	90	0.0028965
Hedgehog signaling pathway	31	47	0.0031029
Glucagon signaling pathway	57	99	0.00376437
Phosphatidylinositol signaling system	55	95	0.0037997
Gastric acid secretion	45	75	0.00387343
Amphetamine addiction	41	67	0.00387343
EGFR tyrosine kinase inhibitor resistance	46	77	0.00387343
Type II diabetes mellitus	29	44	0.00421139
Wnt signaling pathway	82	152	0.00421139
Endocytosis	118	230	0.00454509
GABAergic synapse	50	86	0.00507625
Salivary secretion	47	80	0.00515778
Glioma	43	72	0.00519102
mTOR signaling pathway	77	143	0.00591324
PI3K-Akt signaling pathway	161	327	0.00599739
Choline metabolism in cancer	55	97	0.00599739
Neurotrophin signaling pathway	63	114	0.00657476
Sphingolipid signaling pathway	63	115	0.00866632
Apoptosis	69	128	0.00927525
Endocrine and other factor-regulated calcium reabsorption	29	46	0.00979398
VEGF signaling pathway	35	58	0.010365
AMPK signaling pathway	64	118	0.0104361
beta-Alanine metabolism	21	31	0.0109122
Thyroid hormone signaling pathway	61	112	0.0111523
Retrograde endocannabinoid signaling	73	138	0.0122826
Th1 and Th2 cell differentiation	44	77	0.012666
Nicotine addiction	25	39	0.0128639
Non-small cell lung cancer	37	63	0.0137744
Metabolic pathways	597	1347	0.01457
Insulin signaling pathway	70	133	0.0163102
Inositol phosphate metabolism	40	70	0.0180749
Renal cell carcinoma	39	68	0.0181706
Autophagy - animal	66	125	0.0181706
Notch signaling pathway	27	44	0.019692
Neuroactive ligand-receptor interaction	146	304	0.0241293
Fc epsilon RI signaling pathway	36	63	0.0258718
Fc gamma R-mediated phagocytosis	47	86	0.0258718
Leukocyte transendothelial migration	58	110	0.0294174
Human immunodeficiency virus 1 infection	92	185	0.0323899
Maturity onset diabetes of the young	16	24	0.0368621
Relaxin signaling pathway	63	122	0.0373585
Chemokine signaling pathway	81	162	0.0397066
Ether lipid metabolism	27	46	0.0397066
Human cytomegalovirus infection	94	191	0.0397066
Vibrio cholerae infection	28	48	0.0397066
Adherens junction	38	69	0.04167
Estrogen signaling pathway	64	125	0.041703
Protein digestion and absorption	45	84	0.0420123
Hypertrophic cardiomyopathy (HCM)	45	84	0.0420123
Signaling pathways regulating pluripotency of stem cells	67	132	0.0440974
T cell receptor signaling pathway	49	93	0.0457486
Lysosome	60	117	0.0462364
Taste transduction	32	57	0.0462364
Fluid shear stress and atherosclerosis	68	135	0.0496786
