# Supplementary material for: Effect of concentration and duration of particulate matter exposure on the transcriptome and DNA methylome of bronchial epithelial cells
Source: Environ Epigenet. 2021 Feb 28;7(1):dvaa022. doi: 10.1093/eep/dvaa022 (PMC7928203; doi:10.1093/eep/dvaa022)
Supplement: dvaa022_Supplementary_Data [file dvaa022_supplementary_data.zip › STable 6 High dose DEG and DMG.xlsx]

## Sheet: Sheet2
Supplemental Table 6
Genes Differentially Expressed and Differentially Methylated After Treatment with PM2.5 (30 µg/cm2), 24 h
Gene expression				Gene methylation
Gene symbol	Entrez ID	Log fold change	Adjusted p-value	Chromosome	DMR start	DMR end	Condition hypermethylated	Methylation PM-treated (%)	Methylation control (%)	Methylation difference (%)	Adjusted p-value	Annotation type
ABCA3	21	-0.753758	0.0256943	chr16	2325001	2325050	PM24hours30dose	39.8936	24.0385	15.8552	0.0237879	intron:721784
ADAM8	101	0.990151	0.00680428	chr10	133273801	133273850	PM24hours30dose	75.5973	60.9375	14.6598	0.00258938	1to5kb:91056
ADAM8	101	0.990151	0.00680428	chr10	133279001	133279050	Control24hours	18.6937	29.9479	-11.2542	0.0487281	1to5kb:91052
ADAM8	101	0.990151	0.00680428	chr10	133279251	133279300	Control24hours	33.9713	54.4681	-20.4968	0.012541	1to5kb:91052
ADPRH	141	1.09603	0.0126127	chr3	119585701	119585750	PM24hours30dose	90.0709	70	20.0709	0.0291018	intron:180966
ALDH1A3	220	0.922304	0.0404572	chr15	100881751	100881800	Control24hours	16.8831	35.545	-18.6619	0.0153142	intron:674960
AMPD3	272	1.23831	0.0255431	chr11	10351801	10351850	PM24hours30dose	73.2106	57.874	15.3366	0.00911143	intron:499139
AMPD3	272	1.23831	0.0255431	chr11	10493501	10493550	PM24hours30dose	86.7347	75.8621	10.8726	0.0026703	1to5kb:91967
ANPEP	290	-1.14617	0.00288108	chr15	89792101	89792150	PM24hours30dose	98.2558	85.2459	13.0099	0.0389502	exonintronboundary:747210
ANPEP	290	-1.14617	0.00288108	chr15	89807001	89807050	Control24hours	79.7665	95.0739	-15.3073	2.33677e-05	1to5kb:129427
ANPEP	290	-1.14617	0.00288108	chr15	89814301	89814350	PM24hours30dose	30.1158	19.5489	10.567	0.0332784	intron:692713
ANXA6	309	-1.00883	0.00732997	chr5	151156551	151156600	Control24hours	50	72.8395	-22.8395	0.0228045	intron:300031
ARHGDIB	397	-1.82069	0.0152841	chr12	14960151	14960200	Control24hours	83.2558	96.3115	-13.0557	0.00369939	intron:585494
ASNS	440	2.00055	0.0450964	chr7	97869051	97869100	PM24hours30dose	84	61.4286	22.5714	0.0430954	5UTR:53302
BCAT1	586	1.77147	5.59e-05	chr12	24926401	24926450	PM24hours30dose	89.0244	63.4615	25.5629	0.0115251	intron:586720
BMP6	654	2.31623	0.0233203	chr6	7777801	7777850	Control24hours	25.5738	40.9756	-15.4018	0.025903	intron:305287
BNIP3L	665	-0.789277	0.00335849	chr8	26473651	26473700	Control24hours	89.313	100	-10.687	0.00209672	intron:396553
BST1	683	-1.11741	0.0284614	chr4	15699751	15699800	PM24hours30dose	100	56.7568	43.2432	0.0114708	1to5kb:41248
CAPN5	726	1.13446	0.00034945	chr11	77116301	77116350	Control24hours	32.5758	56.0284	-23.4526	0.00793647	1to5kb:95236
CA9	768	-4.10124	0.000666883	chr9	35675801	35675850	PM24hours30dose	78.6585	58.9474	19.7112	0.0498139	1to5kb:79883
RUNX2	860	1.38896	0.0143562	chr6	45357501	45357550	Control24hours	85.6481	99.2593	-13.6111	0.000104291	1to5kb:57959
CENPE	1062	-0.722278	0.00646587	chr4	103134351	103134400	Control24hours	85.209	96.4912	-11.2822	0.000336269	intron:254438
CHD3	1107	-0.848445	0.000283205	chr17	7894151	7894200	PM24hours30dose	79.4118	39.5833	39.8284	0.0155052	exon:882965
CHI3L1	1116	3.66587	0.0321711	chr1	203180751	203180800	Control24hours	50	77.4194	-27.4194	0.0113364	intron:83355
CHRM3	1131	-0.903244	0.00732997	chr1	239401701	239401750	Control24hours	80.4714	93	-12.5286	0.0219638	intron:45334
CHRM3	1131	-0.903244	0.00732997	chr1	239685251	239685300	PM24hours30dose	56.6265	27.2727	29.3538	0.0460239	intron:45338
COL5A1	1289	-0.959879	0.000390727	chr9	134679751	134679800	Control24hours	89.2086	100	-10.7914	0.0175461	intron:442073
COL5A1	1289	-0.959879	0.000390727	chr9	134682901	134682950	PM24hours30dose	62.6506	47.2637	15.3869	0.017627	intron:442073
COL5A1	1289	-0.959879	0.000390727	chr9	134697201	134697250	PM24hours30dose	40.9091	24.026	16.8831	0.0248961	intron:442074
COL5A1	1289	-0.959879	0.000390727	chr9	134729001	134729050	Control24hours	53.1335	77.6471	-24.5135	1.86197e-07	1to5kb:81924
COL5A1	1289	-0.959879	0.000390727	chr9	134740251	134740300	Control24hours	73.487	84.1758	-10.6888	0.0191026	intron:442083
COL5A1	1289	-0.959879	0.000390727	chr9	134779051	134779100	PM24hours30dose	20.4082	8.57143	11.8367	0.0146923	intron:442099
COL5A1	1289	-0.959879	0.000390727	chr9	134829401	134829450	Control24hours	85.3448	97.8261	-12.4813	0.0299742	intron:442135
COL5A1	1289	-0.959879	0.000390727	chr9	134835701	134835750	Control24hours	36.8687	56.0606	-19.1919	0.0429396	intron:442137
COL16A1	1307	-0.679141	0.0148763	chr1	31681151	31681200	Control24hours	55.8473	72.5806	-16.7334	0.00500552	exonintronboundary:63217
COL16A1	1307	-0.679141	0.0148763	chr1	31704151	31704200	PM24hours30dose	44.0799	33.7818	10.2981	0.0276783	5UTR:7131
MAP3K8	1326	-0.966945	0.0209135	chr10	30431751	30431800	PM24hours30dose	37.9085	25.5814	12.3271	0.0117455	1to5kb:85878
CREM	1390	0.895204	9.67e-05	chr10	35207051	35207100	Control24hours	81.3665	96.2406	-14.8741	0.00534901	3UTR:60294
CYP4B1	1580	-3.51194	0.00189222	chr1	46815251	46815300	Control24hours	58.3979	75.5102	-17.1123	0.0144693	1to5kb:2732
AKR1C1	1645	1.72055	0.00521099	chr10	4995601	4995650	PM24hours30dose	76.3513	39.2523	37.099	0.00638434	intron:461100
AKR1C2	1646	2.0986	0.00676939	chr10	4995601	4995650	PM24hours30dose	76.3513	39.2523	37.099	0.00638434	exonintronboundary:516885
SARDH	1757	1.38787	0.0428591	chr9	133665601	133665650	Control24hours	19.0476	57.3333	-38.2857	0.000167478	intron:458533
SARDH	1757	1.38787	0.0428591	chr9	133692651	133692700	PM24hours30dose	18.5345	8.25147	10.283	0.0472104	intron:458538
SARDH	1757	1.38787	0.0428591	chr9	133713901	133713950	Control24hours	83.4532	100	-16.5468	0.00152516	intron:458545
HBEGF	1839	1.70754	0.00245975	chr5	140337101	140337150	Control24hours	80.0885	91.3495	-11.261	0.0399968	1to5kb:54636
EMP2	2013	-0.990729	0.0206433	chr16	10537001	10537050	PM24hours30dose	27.673	10.5263	17.1466	0.0399995	intron:724366
EMP2	2013	-0.990729	0.0206433	chr16	10560751	10560800	PM24hours30dose	96.7213	73.8095	22.9118	0.00439503	1to5kb:135900
EPHB4	2050	-0.665645	0.00285764	chr7	100821051	100821100	Control24hours	89.0805	99.1667	-10.0862	0.0142927	intron:383690
STX2	2054	-0.621762	0.00387249	chr12	130792351	130792400	PM24hours30dose	100	84.8148	15.1852	8.22133e-06	intron:609269
EPRS	2058	0.611448	0.00983227	chr1	220048901	220048950	PM24hours30dose	98.9691	83.6364	15.3327	0.0296004	1to5kb:15243
MECOM	2122	-0.958831	0.00629685	chr3	169659151	169659200	Control24hours	37.4194	68.1818	-30.7625	0.000152755	intron:219361
EYA2	2139	-0.603226	0.0375415	chr20	46922951	46923000	Control24hours	65.6772	77.377	-11.6999	0.0263644	intron:881980
EYA2	2139	-0.603226	0.0375415	chr20	47054901	47054950	Control24hours	77.7163	92.0086	-14.2924	1.01597e-09	intron:881984
F2R	2149	-0.882221	0.00807041	chr5	76726301	76726350	Control24hours	78.2609	90.2834	-12.0225	0.025401	intron:269731
PTK2B	2185	-1.20404	0.000894316	chr8	27433651	27433700	PM24hours30dose	99.3507	83.4711	15.8796	2.33677e-05	1to5kb:73074
PTK2B	2185	-1.20404	0.000894316	chr8	27433701	27433750	PM24hours30dose	95.3642	81.1966	14.1677	0.00476762	1to5kb:73074
FBLN2	2199	-1.31037	0.0122674	chr3	13565751	13565800	PM24hours30dose	57.1429	29.6296	27.5132	0.0155722	1to5kb:29836
FGFR2	2263	-2.14929	0.00197343	chr10	121534551	121534600	Control24hours	35.2657	59.0062	-23.7405	0.00456656	1to5kb:90794
FOXO1	2308	-1.11652	0.00510612	chr13	40632501	40632550	Control24hours	82.4859	93.75	-11.2641	0.00191115	intron:619769
FOXO1	2308	-1.11652	0.00510612	chr13	40668351	40668400	Control24hours	51.3393	76.506	-25.1667	0.0144724	1to5kb:115218
FLNC	2318	2.6403	0.00285764	chr7	128841351	128841400	Control24hours	20.4082	53.4884	-33.0802	0.0210102	exon:433024
FLNC	2318	2.6403	0.00285764	chr7	128846151	128846200	PM24hours30dose	58.3333	22.2222	36.1111	0.0361883	exon:433034
FOS	2353	1.39114	0.00943171	chr14	75280101	75280150	Control24hours	53.1035	78.6585	-25.5551	0.00106254	exon:754321
FOSB	2354	1.70945	0.0187085	chr19	45471101	45471150	Control24hours	60.2041	82.1429	-21.9388	0.0084488	3UTR:115045
FYN	2534	0.710229	0.00485232	chr6	111661701	111661750	Control24hours	58.4989	70.5706	-12.0717	0.00782257	3UTR:43827
FYN	2534	0.710229	0.00485232	chr6	111794051	111794100	Control24hours	69.0909	90	-20.9091	0.0287353	intron:339997
GAD1	2571	1.04047	0.0251814	chr2	170814151	170814200	Control24hours	22.5806	36.7347	-14.154	0.0363277	1to5kb:20330
GALNT2	2590	-0.683705	0.0330466	chr1	230120551	230120600	PM24hours30dose	93.617	75	18.617	0.000155225	intron:43946
GALNT2	2590	-0.683705	0.0330466	chr1	230249251	230249300	Control24hours	80	96.2264	-16.2264	0.000463756	exon:51758
GALNT2	2590	-0.683705	0.0330466	chr1	230272251	230272300	PM24hours30dose	100	83.3333	16.6667	0.0173266	intron:43965
GAS6	2621	-0.990284	0.00348021	chr13	113821751	113821800	PM24hours30dose	55.3333	34.5133	20.8201	0.0152856	exonintronboundary:673108
GLDC	2731	-0.603719	0.00921651	chr9	6550451	6550500	Control24hours	76.9231	100	-23.0769	0.0153551	intron:445167
GPM6B	2824	-0.729878	0.0140002	chrX	13778101	13778150	Control24hours	87.2881	98.913	-11.6249	0.0213558	intron:941503
GPM6B	2824	-0.729878	0.0140002	chrX	13923951	13924000	PM24hours30dose	21.1538	0	21.1538	0.00960158	intron:941513
GRK5	2869	-0.871479	0.0128632	chr10	119342051	119342100	PM24hours30dose	95.625	84.75	10.875	0.0420432	intron:475469
GRK5	2869	-0.871479	0.0128632	chr10	119365951	119366000	PM24hours30dose	84.0964	68.6441	15.4523	0.00153878	intron:475469
GRK5	2869	-0.871479	0.0128632	chr10	119367901	119367950	PM24hours30dose	89.7119	73.7327	15.9792	0.00135448	intron:475469
GRK5	2869	-0.871479	0.0128632	chr10	119370001	119370050	Control24hours	70.7547	87.9121	-17.1574	0.0260282	intron:475469
GRK5	2869	-0.871479	0.0128632	chr10	119378601	119378650	PM24hours30dose	77.6621	66.7874	10.8747	0.0109015	intron:475469
GRK5	2869	-0.871479	0.0128632	chr10	119396301	119396350	Control24hours	20.9932	32.8859	-11.8927	0.00281536	intron:475470
GRIA4	2893	-1.48486	0.00928402	chr11	105960401	105960450	Control24hours	86.0465	98.4848	-12.4383	0.0472104	intron:518024
GRIK5	2901	1.64327	0.00818972	chr19	42004851	42004900	Control24hours	57.1429	88.4615	-31.3187	0.0493874	1to5kb:164236
GRIK5	2901	1.64327	0.00818972	chr19	42022101	42022150	PM24hours30dose	90.8778	78.7302	12.1476	0.00331753	exonintronboundary:934504
GRIK5	2901	1.64327	0.00818972	chr19	42069851	42069900	Control24hours	31.4642	46.6165	-15.1524	0.0130191	1to5kb:164234
HCLS1	3059	1.15936	0.00212418	chr3	121642001	121642050	PM24hours30dose	98.5507	82.4561	16.0946	0.0474509	intron:212223
CFH	3075	-1.03516	0.00571291	chr1	196665901	196665950	Control24hours	69.0909	96.1538	-27.0629	0.0314596	intron:37248
HLCS	3141	0.710105	0.0180671	chr21	36947101	36947150	PM24hours30dose	74.2105	57.4074	16.8031	0.0114474	exonintronboundary:976053
HLCS	3141	0.710105	0.0180671	chr21	36956651	36956700	Control24hours	80.3419	100	-19.6581	0.00118314	intron:903394
HMGA1	3159	1.20628	0.019032	chr6	34235201	34235250	PM24hours30dose	45.4545	32	13.4545	0.0459334	1to5kb:57435
NR4A1	3164	0.992524	0.0212079	chr12	52033501	52033550	Control24hours	38.77	54.3027	-15.5326	0.0146857	1to5kb:104548
NR4A1	3164	0.992524	0.0212079	chr12	52046701	52046750	Control24hours	60	83.0769	-23.0769	0.000119602	1to5kb:104555
HPCAL1	3241	0.872482	0.000465969	chr2	10325351	10325400	Control24hours	87.5	100	-12.5	0.0419138	1to5kb:16278
HPCAL1	3241	0.872482	0.000465969	chr2	10356701	10356750	Control24hours	45.0363	66.6667	-21.6303	0.000153865	intron:90089
IARS	3376	0.917593	0.000458322	chr9	92272551	92272600	Control24hours	41.8338	57.8947	-16.0609	0.0176357	intron:451384
IL1R1	3554	1.05994	0.0150547	chr2	102177101	102177150	Control24hours	71.2366	87.1383	-15.9017	0.00902114	3UTR:12376
IL11	3589	2.88208	0.00140846	chr19	55366051	55366100	PM24hours30dose	82.5581	64.4886	18.0695	0.00366818	exon:1039352
IL18	3606	-1.08237	0.000238022	chr11	112158051	112158100	Control24hours	75.2577	88.0556	-12.7978	0.00247252	intron:548254
IRF5	3663	1.22256	0.00101866	chr7	128937651	128937700	Control24hours	11.5385	24.6377	-13.0992	0.0148579	1to5kb:67167
KCNG1	3755	1.33358	0.00170257	chr20	51004251	51004300	PM24hours30dose	76.5306	50.4348	26.0958	0.0307916	exon:1063024
KCNG1	3755	1.33358	0.00170257	chr20	51022001	51022050	Control24hours	75.3769	90.2208	-14.8439	0.00118171	intron:892948
KCNJ12	3768	1.43409	0.0439529	chr17	21379451	21379500	Control24hours	33.6405	50.4098	-16.7693	0.0404426	intron:747039
KRT8	3856	-0.846596	0.0431171	chr12	52899951	52900000	PM24hours30dose	90.0474	73.2719	16.7755	0.00177335	3UTR:77946
KRT8	3856	-0.846596	0.0431171	chr12	52936751	52936800	Control24hours	83.75	100	-16.25	0.0022895	intron:592834
KRT15	3866	-1.97801	0.024564	chr17	41522951	41523000	Control24hours	72.973	100	-27.027	0.0357876	1to5kb:147654
AFF3	3899	-2.74439	0.0172165	chr2	99594101	99594150	Control24hours	11.9159	30.5296	-18.6137	0.00235186	exon:167641
AFF3	3899	-2.74439	0.0172165	chr2	99700251	99700300	PM24hours30dose	67.8233	49.8258	17.9976	0.00580716	intron:141705
AFF3	3899	-2.74439	0.0172165	chr2	100105651	100105700	Control24hours	33.4347	46.8401	-13.4055	0.0392679	1to5kb:25945
LAMA5	3911	-1.42476	0.00424567	chr20	62310051	62310100	Control24hours	85.3904	96.129	-10.7386	0.0381566	exon:1064214
LAMA5	3911	-1.42476	0.00424567	chr20	62333501	62333550	PM24hours30dose	83.0769	66.1111	16.9658	0.0174297	exonintronboundary:965541
LAMA5	3911	-1.42476	0.00424567	chr20	62353251	62353300	Control24hours	61.4509	74.7088	-13.2579	0.00471094	1to5kb:170304
LAMA5	3911	-1.42476	0.00424567	chr20	62363101	62363150	Control24hours	35.7766	50.6198	-14.8432	0.0173845	intron:894004
LAMB3	3914	1.93398	0.0142412	chr1	209634751	209634800	Control24hours	72.1477	82.9412	-10.7935	0.0308642	intron:84314
LIF	3976	3.35986	0.000244534	chr22	30247751	30247800	PM24hours30dose	94.0594	83.2192	10.8402	0.00233059	1to5kb:175598
LIPA	3988	-0.61746	0.0173716	chr10	89373101	89373150	PM24hours30dose	94.4099	83.8926	10.5173	0.0456505	intron:487973
LOXL2	4017	-0.69543	0.00537298	chr8	23324401	23324450	PM24hours30dose	94.4444	78.1726	16.2719	0.0103806	1to5kb:76187
SMAD6	4091	-2.0807	0.0120181	chr15	66711951	66712000	Control24hours	25.8675	44.1176	-18.2501	0.0453964	intron:667397
SMAD6	4091	-2.0807	0.0120181	chr15	66763451	66763500	Control24hours	9.67742	30.3226	-20.6452	0.00311041	intron:667398
SMAD7	4092	0.776099	0.0105155	chr18	48922601	48922650	PM24hours30dose	18.8406	5.49451	13.3461	0.0333636	intron:813303
SMAD7	4092	0.776099	0.0105155	chr18	48936901	48936950	PM24hours30dose	79.8165	65.7895	14.027	0.0459744	1to5kb:153702
MEST	4232	-1.93714	7.73e-05	chr7	130486601	130486650	PM24hours30dose	25.098	7.37589	17.7221	0.0112258	1to5kb:67263
CTAGE5	4253	0.649835	0.0476222	chr14	39297001	39297050	Control24hours	83.3333	98.1982	-14.8649	0.00713027	intron:628638
MID1	4281	-1.87203	4.08e-05	chrX	10654451	10654500	Control24hours	73.8636	93.1034	-19.2398	0.0157052	intron:941270
MID1	4281	-1.87203	4.08e-05	chrX	10732951	10733000	PM24hours30dose	100	81.1321	18.8679	0.01078	intron:941298
FOXO4	4303	-0.742998	0.0161357	chrX	71100801	71100850	Control24hours	39.206	54.0984	-14.8924	0.00353665	exon:1111079
MN1	4330	-1.69963	0.000442818	chr22	27761951	27762000	PM24hours30dose	96.8059	86.3636	10.4423	0.00561632	intron:919929
MN1	4330	-1.69963	0.000442818	chr22	27772151	27772200	Control24hours	89.9582	100	-10.0418	0.0402653	intron:919929
NCAM1	4684	-1.0482	0.00454819	chr11	112960201	112960250	PM24hours30dose	89.9441	75.3086	14.6355	0.0265769	1to5kb:95923
NCAM1	4684	-1.0482	0.00454819	chr11	112963601	112963650	PM24hours30dose	48.999	37.9389	11.0601	0.00358836	intron:519112
NCAM1	4684	-1.0482	0.00454819	chr11	113249951	113250000	Control24hours	56.9811	73.7864	-16.8053	0.019014	intron:519128
NFIB	4781	-0.930096	0.000190434	chr9	14203351	14203400	Control24hours	68	82.2222	-14.2222	0.0187508	intron:445978
OVOL1	5017	1.66105	0.0105607	chr11	65793351	65793400	PM24hours30dose	13.1783	2.20588	10.9724	0.0066847	intron:510279
PBX1	5087	-1.34559	0.000407395	chr1	164576901	164576950	Control24hours	71.9585	82.3529	-10.3945	0.0149342	exon:39149
PBX1	5087	-1.34559	0.000407395	chr1	164792851	164792900	PM24hours30dose	76.1798	60.7143	15.4655	0.00145802	exonintronboundary:39097
PCDH9	5101	-1.22789	0.00260815	chr13	66653851	66653900	Control24hours	61.0644	74.8815	-13.8171	0.0198085	intron:621802
PCDH9	5101	-1.22789	0.00260815	chr13	66773551	66773600	Control24hours	64.3678	88.8889	-24.5211	0.029648	intron:621802
PCDH9	5101	-1.22789	0.00260815	chr13	66935201	66935250	Control24hours	73.5714	88.6667	-15.0952	0.0367973	intron:621803
PDE4B	5142	-2.39519	0.000289321	chr1	66204251	66204300	Control24hours	18.1146	28.6645	-10.5499	0.0220671	intron:18188
PDE4D	5144	-0.694865	0.0257719	chr5	60050101	60050150	Control24hours	79.661	90.3614	-10.7004	0.0276182	intron:289328
PDE6A	5145	-3.60848	0.000241337	chr5	149932851	149932900	Control24hours	53.6021	65.6364	-12.0343	0.000726539	intron:299274
PDE9A	5152	1.41241	0.00573397	chr21	42669701	42669750	Control24hours	85.5769	99.115	-13.5381	0.00190088	intron:898372
PDE9A	5152	1.41241	0.00573397	chr21	42751501	42751550	Control24hours	70.8046	81.5451	-10.7405	0.00755383	intron:898377
PDE9A	5152	1.41241	0.00573397	chr21	42762251	42762300	Control24hours	31.5789	60.5263	-28.9474	0.00898691	exonintronboundary:970981
PDGFA	5154	1.30355	0.0122674	chr7	514801	514850	PM24hours30dose	83.2402	65.4412	17.7991	0.00195177	1to5kb:68234
PDGFB	5155	-0.961445	0.0106841	chr22	39245551	39245600	PM24hours30dose	85.2113	65.8959	19.3153	0.00149432	1to5kb:176236
ATP8B1	5205	-1.43461	0.0481153	chr18	57785001	57785050	Control24hours	72.4138	83.871	-11.4572	0.0463393	intron:815183
PGAM1	5223	-0.834596	0.00144666	chr10	97423551	97423600	Control24hours	89.7764	100	-10.2236	3.54185e-06	1to5kb:87270
PHKB	5257	-0.698682	0.00296841	chr16	47536151	47536200	PM24hours30dose	100	89.2857	10.7143	0.0432295	intron:707822
PKP1	5317	-0.916833	0.00632221	chr1	201332401	201332450	PM24hours30dose	68.3544	40.8696	27.4849	0.000357688	3UTR:4546
PLXNB1	5364	-0.68102	0.0209624	chr3	48405601	48405650	PM24hours30dose	61.5034	44.898	16.6055	0.0112364	exonintronboundary:219205
PLXNB1	5364	-0.68102	0.0209624	chr3	48421201	48421250	Control24hours	84.3023	100	-15.6977	0.000162507	1to5kb:36359
PPL	5493	-1.8776	1.93e-05	chr16	4892151	4892200	Control24hours	82.069	98.1928	-16.1238	0.000360721	1to5kb:135778
PPL	5493	-1.8776	1.93e-05	chr16	4919151	4919200	Control24hours	20.1192	33.4091	-13.2899	0.000257694	intron:723813
MAP2K6	5608	-1.58505	0.0181799	chr17	69448951	69449000	Control24hours	87.6168	97.6945	-10.0777	1.88984e-05	intron:762178
PTPRG	5793	-0.766779	0.0135687	chr3	61575651	61575700	Control24hours	46.875	73.2143	-26.3393	0.00468941	intron:177315
PTPRG	5793	-0.766779	0.0135687	chr3	61659901	61659950	Control24hours	71.8016	83.4101	-11.6086	0.0150858	intron:177315
RAB27B	5874	-0.903528	0.0302561	chr18	54833501	54833550	Control24hours	82.0408	95.1724	-13.1316	0.00830185	intron:805789
RGS3	5998	0.9117	0.0032886	chr9	113463401	113463450	Control24hours	4.7619	40	-35.2381	5.35243e-05	intron:435859
RGS3	5998	0.9117	0.0032886	chr9	113506401	113506450	Control24hours	76.7857	87.4269	-10.6412	0.0288101	exon:516830
RGS3	5998	0.9117	0.0032886	chr9	113514851	113514900	Control24hours	50.9434	72.7273	-21.7839	0.0360569	1to5kb:80974
RGS3	5998	0.9117	0.0032886	chr9	113570851	113570900	Control24hours	46.4912	62.2951	-15.8039	0.0344422	intron:435875
RGS3	5998	0.9117	0.0032886	chr9	113591601	113591650	Control24hours	47.5247	75.3333	-27.8086	0.000459612	1to5kb:80990
RNF6	6049	0.69553	0.0460342	chr13	26203701	26203750	PM24hours30dose	69.8413	49.4253	20.416	0.0218365	intron:618147
RORB	6096	-0.994889	0.0173854	chr9	74498951	74499000	Control24hours	7.77311	20.9809	-13.2078	0.0332784	intron:431932
RYR1	6261	1.33039	0.00632221	chr19	38472501	38472550	PM24hours30dose	25.5814	4.47761	21.1038	0.0472708	intron:833381
RYR1	6261	1.33039	0.00632221	chr19	38543801	38543850	Control24hours	35.1942	53.2039	-18.0097	2.22353e-08	3UTR:114407
RYR1	6261	1.33039	0.00632221	chr19	38570351	38570400	Control24hours	71.4286	98.1482	-26.7196	0.00307437	intron:833446
SFRP1	6422	-1.87384	0.000292742	chr8	41280451	41280500	Control24hours	61	83.0189	-22.0189	0.0120217	intron:413436
SGCG	6445	3.34547	9.78e-05	chr13	23187601	23187650	PM24hours30dose	68.6441	38.6364	30.0077	0.037567	intron:610268
SGCG	6445	3.34547	9.78e-05	chr13	23220301	23220350	Control24hours	62.6923	79.7203	-17.028	0.00730278	intron:610269
SGCG	6445	3.34547	9.78e-05	chr13	23298001	23298050	Control24hours	85.9756	97.4138	-11.4382	0.00166171	intron:610273
SIM1	6492	-1.36361	0.00288714	chr6	100461551	100461600	PM24hours30dose	14.6119	2.40385	12.208	0.0422175	intron:338613
SIM1	6492	-1.36361	0.00288714	chr6	100464601	100464650	Control24hours	16.0563	29.771	-13.7147	0.000300408	5UTR:46874
SLC2A4	6517	-1.41931	0.0140002	chr17	7279801	7279850	PM24hours30dose	55.5147	34.4828	21.0319	0.000245244	1to5kb:139593
SLC2A4	6517	-1.41931	0.0140002	chr17	7285801	7285850	Control24hours	79.8307	90.7801	-10.9494	0.00709441	3UTR:99925
SLC3A2	6520	1.10971	0.0150946	chr11	62873201	62873250	PM24hours30dose	96.8085	86.6071	10.2014	0.0239647	intron:507732
SLC3A2	6520	1.10971	0.0150946	chr11	62873251	62873300	PM24hours30dose	95.6386	82.0225	13.6162	7.60242e-05	intron:507732
SLC4A2	6522	-0.620203	0.0244414	chr7	151076301	151076350	PM24hours30dose	94.6746	80.2752	14.3993	0.00210939	exon:438083
SLC7A1	6541	1.12629	0.00613222	chr13	29528801	29528850	Control24hours	87.8505	99.1071	-11.2567	0.014953	intron:618447
SLC7A1	6541	1.12629	0.00613222	chr13	29548701	29548750	Control24hours	89.0244	99.2126	-10.1882	8.59939e-07	intron:618450
SLC9A1	6548	0.818541	0.000744146	chr1	27102351	27102400	PM24hours30dose	60.1093	26.6667	33.4426	6.59134e-05	exon:63865
SLCO2A1	6578	1.62592	0.0161357	chr3	133948151	133948200	PM24hours30dose	93.3333	48.1481	45.1852	0.0193251	intron:215388
SLCO2A1	6578	1.62592	0.0161357	chr3	134020101	134020150	PM24hours30dose	93.9535	71.2766	22.6769	6.50469e-05	intron:215395
SLCO2A1	6578	1.62592	0.0161357	chr3	134020251	134020300	Control24hours	84.2857	100	-15.7143	5.0764e-05	intron:215395
SLIT3	6586	-1.94123	0.0134988	chr5	168717851	168717900	Control24hours	38.7543	57.0755	-18.3211	0.0108161	intron:301376
SLIT3	6586	-1.94123	0.0134988	chr5	168875551	168875600	Control24hours	84.6154	94.9309	-10.3155	0.0439918	intron:301394
SLIT3	6586	-1.94123	0.0134988	chr5	169063801	169063850	PM24hours30dose	59.1837	27.2727	31.9109	0.0322031	intron:301426
SNCA	6622	-0.911839	0.0180081	chr4	89767751	89767800	Control24hours	14.7465	31.405	-16.6584	0.0361864	intron:253149
SORL1	6653	-1.16227	0.0318461	chr11	121519201	121519250	Control24hours	62.7451	91.6667	-28.9216	5.55616e-05	intron:522376
SPARC	6678	-1.215	0.000110691	chr5	151687951	151688000	Control24hours	73.9645	85.3571	-11.3926	0.0475975	1to5kb:55143
TBX2	6909	1.97523	0.000717389	chr17	61396951	61397000	Control24hours	17.6245	36.3281	-18.7036	0.0351564	1to5kb:143159
TBX2	6909	1.97523	0.000717389	chr17	61403551	61403600	PM24hours30dose	44.8889	23.7288	21.1601	0.0412575	intron:760117
TCF4	6925	-0.848667	0.0126046	chr18	55403251	55403300	Control24hours	70.6806	88.1356	-17.455	0.0347169	1to5kb:153882
TCF4	6925	-0.848667	0.0126046	chr18	55638201	55638250	Control24hours	37.5839	60.6838	-23.0999	0.0459362	1to5kb:153895
TCF7	6932	0.917662	0.000733249	chr5	134131601	134131650	Control24hours	82.4719	93.2331	-10.7612	0.00239267	intron:275403
TIE1	7075	3.3184	0.0337083	chr1	43315551	43315600	PM24hours30dose	65.2893	37.5887	27.7006	9.79136e-08	1to5kb:2317
TIMP2	7077	-1.37817	4.08e-05	chr17	78874701	78874750	Control24hours	80.7018	98.6667	-17.9649	0.00198754	intron:797601
TIMP2	7077	-1.37817	4.08e-05	chr17	78920901	78920950	PM24hours30dose	52.4272	32.626	19.8012	0.00035061	intron:797601
TIMP2	7077	-1.37817	4.08e-05	chr17	78929051	78929100	PM24hours30dose	90.9091	80	10.9091	0.0462786	1to5kb:150340
TIMP2	7077	-1.37817	4.08e-05	chr17	78929301	78929350	Control24hours	30.7018	45.7031	-15.0014	0.0321397	1to5kb:150340
TNFRSF1B	7133	0.994391	0.0204963	chr1	12172251	12172300	PM24hours30dose	88.6076	69.0608	19.5468	0.0162707	intron:4030
TNNI2	7136	-3.23213	0.000607821	chr11	1837351	1837400	Control24hours	53.2692	76.6234	-23.3542	0.00173514	1to5kb:91424
TNS1	7145	-1.79089	3.01e-05	chr2	217929551	217929600	Control24hours	66.6667	100	-33.3333	0.0308958	intron:158857
TNS1	7145	-1.79089	3.01e-05	chr2	217930751	217930800	Control24hours	78.7402	89.4366	-10.6965	0.0109498	intron:158857
TNS1	7145	-1.79089	3.01e-05	chr2	217995651	217995700	Control24hours	45.1673	58.6301	-13.4629	0.0124047	intron:159018
XBP1	7494	1.12389	0.00322083	chr22	28802551	28802600	PM24hours30dose	100	78.0952	21.9048	0.00167786	1to5kb:175498
SLC30A2	7780	3.29209	0.00744741	chr1	26049251	26049300	PM24hours30dose	99.6491	88.0503	11.5988	0.00302606	1to5kb:9598
TUBA1A	7846	-1.16882	0.0159136	chr12	49187251	49187300	Control24hours	67.9612	83.6135	-15.6523	0.0228199	5UTR:84326
SLC7A5	8140	1.13005	0.000155936	chr16	87858601	87858650	Control24hours	71.4286	87.6923	-16.2637	0.00961071	intron:738374
SNN	8303	-0.634858	0.00631853	chr16	11670901	11670950	Control24hours	87.2549	97.4359	-10.181	0.0138246	intron:700352
SNN	8303	-0.634858	0.00631853	chr16	11671851	11671900	PM24hours30dose	100	77.7778	22.2222	0.0340499	intron:700352
PDLIM4	8572	0.930451	0.00861303	chr5	132255651	132255700	Control24hours	83.871	93.9163	-10.0454	0.000177015	1to5kb:49997
RGS20	8601	0.694951	0.00364464	chr8	53877351	53877400	PM24hours30dose	89.4506	63.1737	26.2769	0.0105052	1to5kb:73763
PLA2G4C	8605	1.49899	0.00156426	chr19	48053851	48053900	PM24hours30dose	38.8889	21.3675	17.5214	0.036987	intron:867555
PLA2G4C	8605	1.49899	0.00156426	chr19	48058751	48058800	Control24hours	42.8571	65.4545	-22.5974	0.0136601	1to5kb:164954
TNFRSF10D	8793	1.01865	0.0235709	chr8	23164251	23164300	Control24hours	63.0542	74.1007	-11.0465	0.0199127	promoter:76180
TNFRSF10B	8795	1.14572	0.00545451	chr8	23062351	23062400	PM24hours30dose	77.6156	61.3833	16.2323	0.00509798	intron:411452
SYT7	9066	1.84117	0.00107718	chr11	61518201	61518250	Control24hours	39.9727	53.9526	-13.9799	0.0159477	3UTR:69218
SYT7	9066	1.84117	0.00107718	chr11	61522501	61522550	Control24hours	76.2712	96	-19.7288	0.0350195	intron:535822
SYT7	9066	1.84117	0.00107718	chr11	61533201	61533250	Control24hours	11.9403	30.4348	-18.4945	0.00774618	intron:535827
SYT7	9066	1.84117	0.00107718	chr11	61535701	61535750	PM24hours30dose	34.7953	21.8631	12.9322	0.000742109	1to5kb:99242
SYT7	9066	1.84117	0.00107718	chr11	61536351	61536400	Control24hours	6.95652	17.6829	-10.7264	0.0270284	1to5kb:99242
SYT7	9066	1.84117	0.00107718	chr11	61551051	61551100	Control24hours	74.4186	88.2506	-13.8321	0.000863332	intron:535827
SYT7	9066	1.84117	0.00107718	chr11	61576551	61576600	PM24hours30dose	20.6799	8.57143	12.1085	0.0359836	intron:535829
SYT7	9066	1.84117	0.00107718	chr11	61577001	61577050	Control24hours	7.68025	23.5	-15.8198	3.30519e-06	intron:535829
USP2	9099	-1.90837	0.0140291	chr11	119370851	119370900	Control24hours	17.7515	32.0513	-14.2998	0.0385065	intron:550409
PDLIM1	9124	-0.873773	0.0413435	chr10	95295651	95295700	Control24hours	8.57401	22.4756	-13.9016	0.000275595	1to5kb:90049
KCNQ4	9132	1.05493	0.0111487	chr1	40823951	40824000	PM24hours30dose	76.6382	64.4013	12.2369	0.000933555	intron:12231
KCNQ4	9132	1.05493	0.0111487	chr1	40824201	40824250	Control24hours	82.9545	100	-17.0455	0.00844996	exon:14430
NEURL1	9148	2.30946	0.000228839	chr10	103499901	103499950	PM24hours30dose	93.1034	78.1955	14.908	0.0100342	intron:473800
NEURL1	9148	2.30946	0.000228839	chr10	103556251	103556300	Control24hours	61.9048	86.5169	-24.6121	0.00522237	1to5kb:87548
MAGI1	9223	-0.695849	0.0277809	chr3	65357001	65357050	PM24hours30dose	98.6111	87.5	11.1111	0.0206607	3UTR:25541
MAGI1	9223	-0.695849	0.0277809	chr3	65671451	65671500	Control24hours	70.5128	86.9565	-16.4437	0.0148779	intron:207950
MAGI1	9223	-0.695849	0.0277809	chr3	65833201	65833250	Control24hours	72.8814	100	-27.1186	0.000187982	intron:207950
MAGI1	9223	-0.695849	0.0277809	chr3	65960001	65960050	Control24hours	74.5098	95.3608	-20.851	4.29795e-06	intron:207950
IL32	9235	1.38026	0.0264732	chr16	3064501	3064550	Control24hours	84.2818	94.6988	-10.4169	0.000522952	1to5kb:130607
TSPOAP1	9256	-1.203	0.0315887	chr17	58308501	58308550	PM24hours30dose	26.247	12.9436	13.3034	8.09547e-07	1to5kb:148949
STK17B	9262	-0.965875	0.00141713	chr2	196152351	196152400	PM24hours30dose	99.3056	89.0411	10.2645	0.0396486	intron:155070
CYTH3	9265	-0.63516	0.0241652	chr7	6245101	6245150	PM24hours30dose	92.7711	70.2479	22.5232	0.0268444	intron:372501
CYTH3	9265	-0.63516	0.0241652	chr7	6275251	6275300	Control24hours	63.7725	76.0417	-12.2692	0.0214881	1to5kb:68488
HOMER2	9455	0.695909	0.0117563	chr15	82855051	82855100	PM24hours30dose	97.2222	86.6438	10.5784	0.00359604	1to5kb:129203
HOMER2	9455	0.695909	0.0117563	chr15	82893451	82893500	PM24hours30dose	95.9184	82.5137	13.4047	0.011986	intron:691841
HOMER2	9455	0.695909	0.0117563	chr15	82948151	82948200	PM24hours30dose	87.0044	73.1292	13.8751	0.0402684	intron:691841
HOMER2	9455	0.695909	0.0117563	chr15	82962651	82962700	PM24hours30dose	98	83.1683	14.8317	0.00777102	intron:691863
HOMER2	9455	0.695909	0.0117563	chr15	82977851	82977900	PM24hours30dose	92.766	72.8045	19.9614	0.00314446	intron:691863
HOMER2	9455	0.695909	0.0117563	chr15	82978051	82978100	PM24hours30dose	71.2514	56.926	14.3254	0.000341843	intron:691863
SLC4A8	9498	-0.827097	0.0373798	chr12	51418351	51418400	PM24hours30dose	97.8723	52.6316	45.2408	0.00072135	1to5kb:104488
TP53I3	9540	0.652921	0.0423418	chr2	24083701	24083750	PM24hours30dose	27.3077	13.0342	14.2735	0.000354765	intron:129036
PDIA4	9601	-0.658387	0.0132213	chr7	149011651	149011700	PM24hours30dose	98.3784	85.3933	12.9851	0.0207405	exonintronboundary:421417
PDIA4	9601	-0.658387	0.0132213	chr7	149022751	149022800	Control24hours	79.6875	98.4615	-18.774	6.52706e-05	intron:390889
RNF14	9604	0.749752	0.000567763	chr5	141956251	141956300	PM24hours30dose	82.7119	66.5505	16.1613	0.0256353	1to5kb:50690
ABCG1	9619	1.01789	0.0375838	chr21	42217901	42217950	Control24hours	47.8723	75.6757	-27.8033	0.00285221	1to5kb:171257
ABCG1	9619	1.01789	0.0375838	chr21	42281451	42281500	Control24hours	58.1712	68.75	-10.5788	0.0313768	1to5kb:171265
FEZ1	9638	0.658191	0.027096	chr11	125445851	125445900	PM24hours30dose	64.2857	31.8182	32.4675	0.0434285	3UTR:71697
TRAM2	9697	-0.803615	0.0207664	chr6	52509501	52509550	PM24hours30dose	91.3413	80.7059	10.6354	0.0436411	exon:395306
SH2B3	10019	0.871508	0.00898246	chr12	111405101	111405150	PM24hours30dose	36.7909	21.6216	15.1693	0.00821559	promoter:106841
SH2B3	10019	0.871508	0.00898246	chr12	111418601	111418650	Control24hours	80.6723	100	-19.3277	0.010335	exon:683304
SH2B3	10019	0.871508	0.00898246	chr12	111427601	111427650	PM24hours30dose	100	72.7273	27.2727	0.00791016	intron:576464
SH2B3	10019	0.871508	0.00898246	chr12	111440051	111440100	Control24hours	86.6667	100	-13.3333	0.0193755	intron:576464
ATP9A	10079	1.64879	0.0101489	chr20	51602051	51602100	PM24hours30dose	88.4413	75.1397	13.3017	0.0280954	intron:893018
ATP9A	10079	1.64879	0.0101489	chr20	51603901	51603950	Control24hours	17.5676	46.5116	-28.9441	0.0124957	intron:893018
ATP9A	10079	1.64879	0.0101489	chr20	51766901	51766950	Control24hours	4.92958	17.3913	-12.4617	0.0298733	intron:893039
GPC6	10082	-0.839228	0.0164014	chr13	93454701	93454750	Control24hours	82.7273	100	-17.2727	0.0188119	intron:614918
GPC6	10082	-0.839228	0.0164014	chr13	93575201	93575250	Control24hours	84.864	97.8417	-12.9778	1.53394e-09	intron:614919
GPC6	10082	-0.839228	0.0164014	chr13	94072401	94072450	Control24hours	73.2558	97.9167	-24.6608	0.00127064	intron:614921
GPC6	10082	-0.839228	0.0164014	chr13	94107001	94107050	Control24hours	10.9244	28.3237	-17.3993	0.0187193	intron:614921
TSPAN2	10100	-1.15149	0.0284548	chr1	115062351	115062400	PM24hours30dose	95.9108	85.5422	10.3686	0.0104592	1to5kb:12408
ADGRG2	10149	0.973518	0.0241964	chrX	19123101	19123150	Control24hours	31.0345	63.4146	-32.3802	0.000613417	promoter:179702
TNK2	10188	-0.6115	0.0480391	chr3	195892551	195892600	PM24hours30dose	96.5517	82.1429	14.4089	0.0202754	1to5kb:40370
TRIM22	10346	0.706184	0.00716897	chr11	5693451	5693500	Control24hours	85.8586	97.2222	-11.3636	0.02646	1to5kb:91698
ABCA8	10351	-2.29736	0.000644702	chr17	68876601	68876650	Control24hours	45.8015	66.8712	-21.0696	0.0448045	exon:942791
ABCA8	10351	-2.29736	0.000644702	chr17	68946651	68946700	PM24hours30dose	66.6667	20.4546	46.2121	0.0113855	1to5kb:149583
CORO2B	10391	2.38575	0.0213913	chr15	68577601	68577650	PM24hours30dose	50.7353	37.9717	12.7636	0.0346302	1to5kb:124931
NDC80	10403	-0.798172	0.0222207	chr18	2600451	2600500	Control24hours	81.6667	92.3077	-10.641	0.0490568	intron:800385
BASP1	10409	-0.888568	0.000445648	chr5	17141701	17141750	Control24hours	64.8148	78.9474	-14.1326	0.0282955	intron:263377
BASP1	10409	-0.888568	0.000445648	chr5	17151551	17151600	PM24hours30dose	80.6228	63.6816	16.9412	0.0338586	intron:263377
BASP1	10409	-0.888568	0.000445648	chr5	17202851	17202900	PM24hours30dose	37.6623	19.5266	18.1357	0.0413024	intron:263377
MERTK	10461	1.67108	0.00693332	chr2	111912251	111912300	PM24hours30dose	79.3651	68.559	10.8061	0.0358801	intron:105160
MERTK	10461	1.67108	0.00693332	chr2	111943551	111943600	Control24hours	48.6413	69.1589	-20.5176	0.0146857	intron:105161
MERTK	10461	1.67108	0.00693332	chr2	112004351	112004400	Control24hours	30.1282	48.5	-18.3718	0.000396911	intron:105172
SEMA6B	10501	-2.08689	0.0109186	chr19	4543051	4543100	Control24hours	44.2911	56.0265	-11.7354	0.000721538	3UTR:116807
SEMA6B	10501	-2.08689	0.0109186	chr19	4550251	4550300	Control24hours	35.5438	52.2124	-16.6686	0.0107264	1to5kb:161117
SEMA6B	10501	-2.08689	0.0109186	chr19	4550451	4550500	Control24hours	79.1667	95.2941	-16.1274	0.00156798	1to5kb:161117
SEMA3C	10512	-1.10116	0.00510612	chr7	80785951	80786000	PM24hours30dose	51.9481	18.8406	33.1075	0.0281455	intron:380223
GAS2L1	10634	-0.689937	0.0192604	chr22	29305001	29305050	Control24hours	86.8687	98.4127	-11.544	0.0210946	1to5kb:173573
GAS2L1	10634	-0.689937	0.0192604	chr22	29305351	29305400	PM24hours30dose	89.5928	76.569	13.0237	0.0348231	1to5kb:173573
RUNDC3A	10900	1.25616	0.0437708	chr17	44312451	44312500	Control24hours	35.2941	51.004	-15.7099	3.41053e-05	1to5kb:141980
CDC42EP1	11135	0.801513	0.00680141	chr22	37555551	37555600	PM24hours30dose	84.5529	68.8742	15.6787	0.0251059	1to5kb:174000
PADI2	11240	-1.1026	0.0139121	chr1	17116401	17116450	Control24hours	43.2624	70.8571	-27.5947	0.0181571	intron:51197
XPOT	11260	1.05585	0.000230405	chr12	64400901	64400950	Control24hours	71.7742	85.7143	-13.9401	0.00872094	1to5kb:105481
TMC6	11322	1.42813	0.00272714	chr17	78113251	78113300	Control24hours	57.1046	70.5405	-13.436	0.0262132	intron:796866
SYNPO	11346	-1.38525	0.0109804	chr5	150599201	150599250	Control24hours	72.3214	88.0137	-15.6923	0.00452322	1to5kb:50956
SYNPO	11346	-1.38525	0.0109804	chr5	150602451	150602500	Control24hours	88.172	100	-11.828	0.00410538	intron:279458
ITGA11	22801	1.89998	0.00115197	chr15	68325001	68325050	Control24hours	84.1584	95.7143	-11.5559	0.0297897	exonintronboundary:741724
ITGA11	22801	1.89998	0.00115197	chr15	68425851	68425900	PM24hours30dose	92.0354	74.5283	17.5071	0.00405425	intron:687032
DENND3	22898	-0.954272	0.000789902	chr8	141190901	141190950	PM24hours30dose	60.8782	46.3956	14.4827	0.00493879	1to5kb:75282
ARSG	22901	0.648764	0.0068358	chr17	68258901	68258950	PM24hours30dose	88.2759	75.7202	12.5557	0.0121726	promoter:143477
ARSG	22901	0.648764	0.0068358	chr17	68326201	68326250	Control24hours	65.6984	76.1084	-10.41	0.0372239	intron:761954
ARSG	22901	0.648764	0.0068358	chr17	68465551	68465600	PM24hours30dose	92.9095	82.0422	10.8673	0.00438398	intron:762010
SEPHS2	22928	0.639935	0.003389	chr16	30450651	30450700	Control24hours	34.3003	44.7644	-10.4641	0.00893054	1to5kb:136906
TPX2	22974	-0.744844	0.00286279	chr20	31738551	31738600	Control24hours	11.4852	25.8294	-14.3442	0.0230493	promoter:167170
PDZD2	23037	-1.12671	0.0192071	chr5	31693351	31693400	Control24hours	74.8858	88.2927	-13.4068	0.0278952	intron:263577
PDZD2	23037	-1.12671	0.0192071	chr5	31735651	31735700	PM24hours30dose	19.3299	5.72289	13.607	0.00925806	intron:263577
PDZD2	23037	-1.12671	0.0192071	chr5	31792901	31792950	Control24hours	81.8182	93.4932	-11.675	0.000293882	intron:263577
PDZD2	23037	-1.12671	0.0192071	chr5	31889901	31889950	Control24hours	65.4545	77.492	-12.0374	0.0412467	intron:263578
NACAD	23148	-1.05296	0.0282322	chr7	45086101	45086150	Control24hours	85.7143	100	-14.2857	0.0195013	1to5kb:69498
LPIN1	23175	-0.752807	0.0144288	chr2	11698351	11698400	PM24hours30dose	65.3846	50	15.3846	0.00647945	intron:90348
LPIN1	23175	-0.752807	0.0144288	chr2	11746001	11746050	PM24hours30dose	92.9412	81.2849	11.6563	0.00256001	exon:106750
FBXL7	23194	-1.0321	0.00306886	chr5	15927451	15927500	Control24hours	47.0297	70.2381	-23.2084	0.0306832	intron:263360
RRP12	23223	0.980806	0.0189771	chr10	97408351	97408400	PM24hours30dose	99.1936	86.7347	12.4588	0.00831712	intron:489572
RRP12	23223	0.980806	0.0189771	chr10	97423551	97423600	Control24hours	89.7764	100	-10.2236	3.54185e-06	intron:489572
SEL1L3	23231	2.09588	1.56e-05	chr4	25822651	25822700	PM24hours30dose	96.8127	86.4796	10.3332	9.63658e-05	intron:246732
PHLPP1	23239	-1.19244	0.0122211	chr18	62946551	62946600	PM24hours30dose	100	70.9677	29.0323	0.000441041	intron:806804
COBL	23242	-1.17623	0.000230732	chr7	51224651	51224700	PM24hours30dose	66.9145	47.6987	19.2157	0.00495571	intron:378222
COBL	23242	-1.17623	0.000230732	chr7	51256301	51256350	PM24hours30dose	63.8191	50	13.8191	0.0217287	intron:378222
COBL	23242	-1.17623	0.000230732	chr7	51303451	51303500	PM24hours30dose	74.6305	61.6046	13.026	0.0240528	intron:378222
ASTN2	23245	0.857567	0.0142154	chr9	117291401	117291450	Control24hours	41.0072	66.9421	-25.935	0.0112744	5UTR:63776
WSCD1	23302	-1.29064	0.0010444	chr17	5921501	5921550	Control24hours	67.7419	82.8767	-15.1348	0.0228045	intron:741207
WSCD1	23302	-1.29064	0.0010444	chr17	5939001	5939050	Control24hours	1.54639	15.3846	-13.8382	0.00178223	intron:741207
WSCD1	23302	-1.29064	0.0010444	chr17	6011951	6012000	PM24hours30dose	38.806	13.3333	25.4726	0.034751	intron:741208
OBSL1	23363	-1.13538	0.0264376	chr2	219551751	219551800	Control24hours	26.9085	44.5013	-17.5927	0.000234276	exon:189196
OBSL1	23363	-1.13538	0.0264376	chr2	219557401	219557450	PM24hours30dose	99.2593	87.5	11.7593	0.0176636	1to5kb:28675
OBSL1	23363	-1.13538	0.0264376	chr2	219570151	219570200	Control24hours	33.1565	44	-10.8435	0.0241753	1to5kb:28686
DNPEP	23549	0.634719	0.00805637	chr2	219398101	219398150	Control24hours	61.1111	94.2029	-33.0918	0.0154162	intron:160406
TRIM29	23650	-1.18112	0.00404471	chr11	120137551	120137600	PM24hours30dose	13.3858	1.26582	12.12	0.0370521	exon:652559
MTHFD1L	25902	1.2588	0.000186748	chr6	150906401	150906450	Control24hours	70.9677	98.5612	-27.5934	2.65836e-06	intron:322107
OLFML2B	25903	-2.43982	0.00622304	chr1	161984651	161984700	Control24hours	78.2353	95.5224	-17.2871	0.000129288	exonintronboundary:85960
DNAH1	25981	0.983969	0.0392218	chr3	52332101	52332150	PM24hours30dose	72	38.7387	33.2613	0.00131179	exon:206394
DNAH1	25981	0.983969	0.0392218	chr3	52361051	52361100	PM24hours30dose	65.5709	52.5373	13.0336	0.00405398	intron:175039
ATRNL1	26033	-0.796285	0.045218	chr10	115223701	115223750	Control24hours	15.6977	38.3838	-22.6862	0.0184049	intron:475042
ATRNL1	26033	-0.796285	0.045218	chr10	115407851	115407900	Control24hours	82.6446	98	-15.3554	0.00387637	intron:475053
SETBP1	26040	-0.797537	0.0164353	chr18	44763351	44763400	PM24hours30dose	100	84.507	15.493	0.0168091	intron:804851
PPP1R16B	26051	-1.34421	0.0010574	chr20	38805251	38805300	Control24hours	49.4226	66.5552	-17.1325	0.000123612	promoter:167604
DNM3	26052	-0.678676	0.0201558	chr1	172391051	172391100	Control24hours	77.709	88.9222	-11.2132	0.00823408	intron:34337
GPSM1	26086	0.688041	0.0161357	chr9	136326101	136326150	Control24hours	79.4805	90.2439	-10.7634	0.0356392	1to5kb:82006
GPSM1	26086	0.688041	0.0161357	chr9	136335601	136335650	PM24hours30dose	56.5831	41.9847	14.5983	0.0075118	intron:442818
GPSM1	26086	0.688041	0.0161357	chr9	136336101	136336150	Control24hours	39.1728	58	-18.8272	0.00194384	exon:524824
GPSM1	26086	0.688041	0.0161357	chr9	136353301	136353350	Control24hours	46.6667	67.1875	-20.5208	0.0447599	1to5kb:82010
SLC17A5	26503	-0.663662	0.00447905	chr6	73621301	73621350	PM24hours30dose	100	81.3084	18.6916	0.0153903	intron:335683
CNNM4	26504	0.72561	0.0437202	chr2	96799201	96799250	Control24hours	87.2222	97.9167	-10.6944	0.00638586	exon:120986
NSG1	27065	0.937414	0.0424972	chr4	4344951	4345000	PM24hours30dose	71.4286	60.8974	10.5311	0.0374749	1to5kb:40967
NSG1	27065	0.937414	0.0424972	chr4	4359901	4359950	PM24hours30dose	23.9645	5.76923	18.1953	0.0250809	intron:226959
NSG1	27065	0.937414	0.0424972	chr4	4410651	4410700	Control24hours	40.2913	59.4203	-19.129	0.0237709	intron:226966
LAMP3	27074	0.929627	0.00797886	chr3	183156251	183156300	PM24hours30dose	90.9465	73.913	17.0335	8.76537e-05	intron:220899
CACNG4	27092	-2.54931	0.00718135	chr17	67025001	67025050	PM24hours30dose	82.8571	65.1515	17.7056	0.00159742	exonintronboundary:824750
ARRDC2	27106	-0.609601	0.0388695	chr19	18000451	18000500	PM24hours30dose	54.3578	36.875	17.4828	0.00159371	promoter:156563
DENND2A	27147	-1.71799	0.0212853	chr7	140533551	140533600	Control24hours	86.5546	98.0583	-11.5036	0.0377626	intron:390052
DENND2A	27147	-1.71799	0.0212853	chr7	140539751	140539800	PM24hours30dose	100	86.3636	13.6364	0.00216741	intron:390052
DENND2A	27147	-1.71799	0.0212853	chr7	140583601	140583650	Control24hours	86.25	100	-13.75	0.039045	intron:390061
DENND2A	27147	-1.71799	0.0212853	chr7	140641301	140641350	Control24hours	80.8458	91.3907	-10.545	0.00201904	1to5kb:71801
DISC1	27185	-1.56583	0.00200555	chr1	231691001	231691050	PM24hours30dose	37.1212	23.3083	13.8129	0.01316	intron:44314
DISC1	27185	-1.56583	0.00200555	chr1	231924551	231924600	PM24hours30dose	62.2535	46.25	16.0035	0.0107627	intron:44412
PDLIM3	27295	0.733921	0.0190775	chr4	185506651	185506700	Control24hours	86.7089	96.7822	-10.0733	0.000155935	3UTR:32936
TRIB2	28951	-1.35622	0.0146364	chr2	12731201	12731250	Control24hours	78.8462	93.2203	-14.3742	0.00444351	intron:90527
OSTM1	28962	0.601284	0.00797886	chr6	108119301	108119350	PM24hours30dose	44.4444	21.6867	22.7577	0.00326636	intron:339124
RACGAP1	29127	-0.832127	0.000728317	chr12	49984251	49984300	PM24hours30dose	30.5439	10.5263	20.0176	0.0206698	intron:591561
SNX10	29887	0.674897	0.0375838	chr7	26316051	26316100	PM24hours30dose	60.4651	32.5203	27.9448	0.0185942	intron:350655
SNX10	29887	0.674897	0.0375838	chr7	26332101	26332150	PM24hours30dose	88.5714	54.8387	33.7327	0.00597011	intron:350655
SNX10	29887	0.674897	0.0375838	chr7	26343701	26343750	Control24hours	77.7778	97.2973	-19.5195	0.0370036	intron:350655
OSGIN1	29948	3.38422	2.67e-05	chr16	83959501	83959550	PM24hours30dose	100	84	16	0.02874	exonintronboundary:775940
DMGDH	29958	2.72465	0.00247443	chr5	79069701	79069750	PM24hours30dose	24.4094	8.33333	16.0761	0.00347994	exonintronboundary:315184
SH3KBP1	30011	0.944645	0.00321502	chrX	19542201	19542250	Control24hours	41.3043	78.8461	-37.5418	0.0117707	intron:942441
SH3KBP1	30011	0.944645	0.00321502	chrX	19727901	19727950	PM24hours30dose	96.129	78.4173	17.7118	4.3047e-05	intron:942453
ATP6V0A4	50617	-2.43469	0.000722006	chr7	138708101	138708150	Control24hours	62.0482	74.1117	-12.0635	0.0223147	intron:389557
LEF1	51176	1.75064	0.0294351	chr4	108140651	108140700	PM24hours30dose	45.4054	25.7812	19.6242	0.0146857	intron:255117
ANGPT4	51378	2.51092	0.0413435	chr20	897301	897350	Control24hours	45.7143	86.9565	-41.2422	0.00723684	intron:885573
SFMBT1	51460	0.714746	0.011569	chr3	53047001	53047050	Control24hours	7.77439	20.5521	-12.7778	0.0044893	1to5kb:37115
SFMBT1	51460	0.714746	0.011569	chr3	53054351	53054400	PM24hours30dose	78.655	58.0986	20.5564	0.00120554	intron:206134
RAB6B	51560	-0.802186	0.0158766	chr3	133890501	133890550	PM24hours30dose	97.6	82.0755	15.5245	0.00358554	intron:215351
WWOX	51741	-0.650835	0.0402343	chr16	78103951	78104000	Control24hours	75	87.3469	-12.3469	0.0388209	intron:716337
WWOX	51741	-0.650835	0.0402343	chr16	78151751	78151800	Control24hours	79.1667	100	-20.8333	0.0122889	intron:716340
WWOX	51741	-0.650835	0.0402343	chr16	78168251	78168300	Control24hours	76.0766	95.6386	-19.5621	0.0242067	intron:716341
WWOX	51741	-0.650835	0.0402343	chr16	78248651	78248700	Control24hours	52.8846	70.1031	-17.2185	0.0475508	intron:716341
WWOX	51741	-0.650835	0.0402343	chr16	78248701	78248750	Control24hours	60.9589	87.5	-26.5411	0.000535414	intron:716341
WWOX	51741	-0.650835	0.0402343	chr16	78269301	78269350	Control24hours	64.0187	79.4574	-15.4387	0.00176179	exonintronboundary:775173
WWOX	51741	-0.650835	0.0402343	chr16	78269501	78269550	Control24hours	34.4388	46.7433	-12.3045	0.010859	intron:716341
WWOX	51741	-0.650835	0.0402343	chr16	78766401	78766450	PM24hours30dose	80.4124	63.3028	17.1096	0.0406514	intron:716344
WWOX	51741	-0.650835	0.0402343	chr16	78894801	78894850	Control24hours	39.8467	56.5957	-16.749	0.0214961	intron:716344
WWOX	51741	-0.650835	0.0402343	chr16	79013801	79013850	PM24hours30dose	18.0996	4.03226	14.0673	0.0112808	intron:716344
WWOX	51741	-0.650835	0.0402343	chr16	79013851	79013900	PM24hours30dose	21.9178	8.8	13.1178	0.00536139	intron:716344
WWOX	51741	-0.650835	0.0402343	chr16	79026751	79026800	Control24hours	46.2634	69.3467	-23.0834	0.0046267	intron:716344
TM6SF1	53346	3.00777	0.00846612	chr15	83108501	83108550	PM24hours30dose	94.3182	60.7477	33.5705	0.00423204	intron:671699
RIPK4	54101	-0.796038	0.000300997	chr21	41740901	41740950	PM24hours30dose	96.4706	85.3933	11.0773	0.0329141	exon:1076754
SH3TC1	54436	0.844101	0.00473382	chr4	8202651	8202700	PM24hours30dose	74.6622	58.5366	16.1256	0.00609609	intron:227388
SH3TC1	54436	0.844101	0.00473382	chr4	8212151	8212200	Control24hours	69.0265	88.5906	-19.5641	0.00188976	1to5kb:41078
SH3TC1	54436	0.844101	0.00473382	chr4	8214351	8214400	PM24hours30dose	97.0443	83.6364	13.408	0.0112601	1to5kb:41079
GFOD1	54438	-0.992137	0.0132061	chr6	13415451	13415500	PM24hours30dose	88.172	68.7179	19.4541	0.00291792	intron:325760
NEURL1B	54492	-1.79498	0.00510612	chr5	172649501	172649550	Control24hours	81.7073	97.5309	-15.8235	0.00898691	intron:282154
NEURL1B	54492	-1.79498	0.00510612	chr5	172660051	172660100	PM24hours30dose	24.127	8.23171	15.8953	3.51465e-05	intron:282154
RBM47	54502	-1.01066	0.0010444	chr4	40507751	40507800	PM24hours30dose	100	85.2459	14.7541	0.0428857	intron:247359
RBM47	54502	-1.01066	0.0010444	chr4	40509801	40509850	PM24hours30dose	94.0909	82.7411	11.3498	0.0109448	intron:247359
CPVL	54504	-0.793664	0.0111452	chr7	29104401	29104450	Control24hours	74.4898	94.382	-19.8922	0.0368758	intron:374839
ADAMTSL4	54507	-0.707245	0.0342408	chr1	150551151	150551200	Control24hours	82.783	94.2652	-11.4822	0.0301781	1to5kb:4910
TRPM4	54795	0.752306	0.0037933	chr19	49178951	49179000	PM24hours30dose	96.3801	86.1111	10.269	0.0464196	intron:839848
TRPM4	54795	0.752306	0.0037933	chr19	49199551	49199600	PM24hours30dose	86.5079	69.863	16.6449	0.0264723	intron:839856
BNC2	54796	-0.927582	0.00328546	chr9	16677651	16677700	PM24hours30dose	68.4713	52.8822	15.5891	0.0199292	intron:446395
PAQR5	54852	1.69704	0.00856703	chr15	69334951	69335000	PM24hours30dose	100	83.871	16.129	0.0229974	intron:667988
PXK	54899	0.688459	0.00797886	chr3	58328451	58328500	PM24hours30dose	90.2299	78.0488	12.1811	0.0276828	1to5kb:31613
BANK1	55024	-1.22915	0.0210904	chr4	101491101	101491150	PM24hours30dose	77.0588	42.268	34.7908	5.30697e-05	intron:236286
P3H2	55214	-0.71909	0.0182896	chr3	189986301	189986350	Control24hours	0	12.5	-12.5	0.036695	1to5kb:40143
P3H2	55214	-0.71909	0.0182896	chr3	190121251	190121300	Control24hours	82.1429	97.2727	-15.1299	0.0135574	1to5kb:40144
CPPED1	55313	-0.894681	0.000516847	chr16	12683351	12683400	Control24hours	60.9524	87.3563	-26.4039	0.00531696	intron:724995
DNAJA4	55466	1.32823	0.0264376	chr15	78267951	78268000	Control24hours	60.5459	80.2985	-19.7526	0.00495782	1to5kb:125519
CDC42BPG	55561	-1.47048	3.58e-05	chr11	64832101	64832150	Control24hours	79.4366	97.1264	-17.6898	0.00107119	intron:538598
CACNA2D3	55799	-3.75555	0.0389798	chr3	54121301	54121350	Control24hours	9.16031	19.3662	-10.2059	0.048555	1to5kb:31491
CACNA2D3	55799	-3.75555	0.0389798	chr3	54600751	54600800	PM24hours30dose	22.5806	6.60661	15.974	1.54934e-05	intron:176097
HR	55806	-1.36468	0.0216293	chr8	22131751	22131800	Control24hours	0.249377	13.5338	-13.2845	6.5395e-09	1to5kb:76122
RGMA	56963	-1.44619	0.0332102	chr15	93051751	93051800	PM24hours30dose	60.0806	48.2837	11.7969	0.0398512	exonintronboundary:747600
PLSCR4	57088	-0.944443	0.00040186	chr3	146215951	146216000	Control24hours	86.9792	98.4375	-11.4583	0.00198937	intron:217042
ANO2	57101	-2.18878	0.0101665	chr12	5627301	5627350	Control24hours	22.6601	41.2214	-18.5613	0.0251289	intron:582331
ANO2	57101	-2.18878	0.0101665	chr12	5734901	5734950	PM24hours30dose	53.125	36.9792	16.1458	0.00749178	1to5kb:108068
ANO2	57101	-2.18878	0.0101665	chr12	5748201	5748250	PM24hours30dose	11.5274	1.17647	10.3509	0.00913066	intron:582336
ANO2	57101	-2.18878	0.0101665	chr12	5850101	5850150	PM24hours30dose	47.8261	24.8276	22.9985	0.00265281	intron:582343
ANO2	57101	-2.18878	0.0101665	chr12	5921001	5921050	PM24hours30dose	60	29.4872	30.5128	0.000636131	exon:690386
TMEM63C	57156	-1.04128	0.0209135	chr14	77196501	77196550	PM24hours30dose	26.8156	10.7595	16.0561	0.0316962	intron:636510
TMEM63C	57156	-1.04128	0.0209135	chr14	77259201	77259250	PM24hours30dose	14.0272	2.76498	11.2622	0.00464666	3UTR:83638
JPH2	57158	-1.76573	0.00171857	chr20	44175051	44175100	PM24hours30dose	98.8024	82.7273	16.0751	0.00341381	intron:891087
TTC7A	57217	-0.618277	0.00210236	chr2	46927551	46927600	PM24hours30dose	91.5789	73.5135	18.0654	0.00176179	intron:95572
TTC7A	57217	-0.618277	0.00210236	chr2	47016851	47016900	PM24hours30dose	45.3782	22.449	22.9292	0.0281423	intron:95582
TMEM27	57393	1.69477	0.0233203	chrX	15632501	15632550	PM24hours30dose	92.5532	59.4937	33.0595	0.00238198	intron:941800
AHRR	57491	1.52025	0.00031847	chr5	369801	369850	Control24hours	81.117	91.8301	-10.713	0.0414698	intron:262117
AHRR	57491	1.52025	0.00031847	chr5	430251	430300	PM24hours30dose	67.8295	56.25	11.5795	0.0141156	1to5kb:47675
ARHGAP20	57569	-1.04845	0.0397424	chr11	110627201	110627250	Control24hours	66.1539	87.5	-21.3462	0.0327181	intron:547798
PREX1	57580	-0.673786	0.0338731	chr20	48669251	48669300	Control24hours	75.4386	97.7778	-22.3392	0.023453	intron:892490
PREX1	57580	-0.673786	0.0338731	chr20	48708851	48708900	PM24hours30dose	96.5368	83.8574	12.6793	1.5043e-07	intron:892499
PDZD4	57595	1.38475	0.0187085	chrX	153814151	153814200	Control24hours	78.0702	88.7029	-10.6327	0.01577	intron:953262
PDZD4	57595	1.38475	0.0187085	chrX	153821201	153821250	Control24hours	37.037	57.8475	-20.8105	0.0230293	intron:953262
BEGAIN	57596	3.79676	0.00301599	chr14	100555751	100555800	PM24hours30dose	27.3465	14.785	12.5615	0.0165736	intron:657152
BEGAIN	57596	3.79676	0.00301599	chr14	100560251	100560300	PM24hours30dose	92.4138	80.367	12.0468	0.0125901	intron:657152
USP36	57602	0.93858	0.0201112	chr17	78798951	78799000	Control24hours	63.0319	77.5862	-14.5543	0.0342016	exon:947757
PITPNM2	57605	1.3948	0.016527	chr12	123070551	123070600	Control24hours	75.1825	97.6562	-22.4738	0.0404797	intron:608140
PITPNM2	57605	1.3948	0.016527	chr12	123078501	123078550	Control24hours	62.1723	72.5067	-10.3345	0.0281491	1to5kb:112908
SH3RF1	57630	0.849137	0.0439039	chr4	169109901	169109950	PM24hours30dose	100	82.6923	17.3077	0.0234942	intron:259959
KIAA1522	57648	-0.899611	0.00164729	chr1	32738051	32738100	Control24hours	83.4711	100	-16.5289	0.00101286	1to5kb:1838
KIAA1522	57648	-0.899611	0.00164729	chr1	32771601	32771650	Control24hours	82.7586	98.0769	-15.3183	0.0050191	exon:11820
KIAA1522	57648	-0.899611	0.00164729	chr1	32772201	32772250	Control24hours	86.9955	100	-13.0045	0.000195171	exon:11820
BEND3	57673	0.875263	0.04952	chr6	107070251	107070300	Control24hours	87.3469	100	-12.6531	0.000631618	exon:401410
ANO8	57719	-0.617269	0.0357013	chr19	17327651	17327700	PM24hours30dose	47.5664	33.5196	14.0468	0.0147082	3UTR:118145
TRIB3	57761	2.61497	0.000708933	chr20	375051	375100	Control24hours	80.0338	91.4454	-11.4116	0.0338639	intron:874084
CCDC181	57821	0.697723	0.0180871	chr1	169460801	169460850	Control24hours	59.8361	79.5918	-19.7558	0.02646	intronexonboundary:84708
CXCL16	58191	0.70197	0.0148788	chr17	4741801	4741850	PM24hours30dose	87.2093	76.3098	10.8995	0.0124571	1to5kb:145289
ALOXE3	59344	1.91076	0.000628598	chr17	8104201	8104250	PM24hours30dose	63.3588	50.1362	13.2225	0.00492517	exon:919708
PAPPA2	60676	5.29101	0.00216106	chr1	176582101	176582150	Control24hours	28.3163	42.9775	-14.6612	0.0219453	intron:34882
SLC39A8	64116	-0.845444	0.00798707	chr4	102328751	102328800	PM24hours30dose	95.279	83.0935	12.1854	0.0158395	intron:253956
ROBO3	64221	0.854922	0.00886084	chr11	124865501	124865550	Control24hours	26.3291	44.0816	-17.7525	0.00120095	1to5kb:96576
TNS3	64759	-1.39092	0.000135746	chr7	47479401	47479450	PM24hours30dose	96.6887	81.8182	14.8706	0.0237613	intron:377523
IQCH	64799	0.978905	0.0424296	chr15	67443301	67443350	PM24hours30dose	88.4058	77.8281	10.5777	0.0165572	intron:667487
EFCAB6	64800	1.37995	0.0105607	chr22	43774651	43774700	Control24hours	86.8996	98.9848	-12.0852	0.000699131	intron:924855
KLC2	64837	0.619881	0.00285764	chr11	66260551	66260600	Control24hours	84.9557	97.2727	-12.317	0.0369162	1to5kb:94282
REEP1	65055	-1.55445	0.0303391	chr2	86338401	86338450	PM24hours30dose	49.3506	35.7616	13.5891	0.0390827	1to5kb:25585
C11orf95	65998	-0.653648	0.0074153	chr11	63766151	63766200	Control24hours	55.2822	70.0472	-14.765	0.00463566	exon:637259
DBNDD1	79007	-0.924347	0.00907555	chr16	90009151	90009200	PM24hours30dose	98.5465	85.342	13.2045	5.53504e-08	exonintronboundary:798190
DBNDD1	79007	-0.924347	0.00907555	chr16	90012151	90012200	PM24hours30dose	98.8889	84.2975	14.5914	0.015348	1to5kb:139050
NLRX1	79671	0.645629	0.00659487	chr11	119179851	119179900	PM24hours30dose	94.8529	84.1328	10.7201	0.00837937	exon:618088
TBL1XR1	79718	-0.750663	0.000744146	chr3	177107651	177107700	Control24hours	70.2875	84.2975	-14.01	0.0243668	intron:220213
MOB3B	79817	-1.39242	0.000242839	chr9	27342851	27342900	PM24hours30dose	86.5922	71.746	14.8461	0.0362278	intron:446815
ARHGAP28	79822	-1.46471	0.0274488	chr18	6729051	6729100	PM24hours30dose	26.8293	10.7143	16.115	0.00356102	promoter:151148
CLMP	79827	0.7072	0.00634081	chr11	123119351	123119400	Control24hours	88.4444	100	-11.5556	0.000436047	intron:550723
PDZD7	79955	-1.58863	0.00468149	chr10	101010251	101010300	PM24hours30dose	95.5947	80.6667	14.9281	0.000187374	3UTR:63346
DNAJC22	79962	-1.12966	0.00745719	chr12	49347951	49348000	PM24hours30dose	15.6463	5.52017	10.1261	0.0415753	5UTR:79648
SEMA6D	80031	-3.17472	0.000458322	chr15	47325301	47325350	PM24hours30dose	89.5425	79.3028	10.2396	0.0114201	intron:663998
CEBPA-AS1	80054	1.06158	0.00621245	chr19	33301301	33301350	PM24hours30dose	27.6407	13.8469	13.7937	0.00611432	1to5kb:157114
HKDC1	80201	3.55593	0.011762	chr10	69226051	69226100	Control24hours	70.1087	92.2156	-22.1069	0.000154333	intron:467709
ARMC9	80210	0.691811	0.00442554	chr2	231353601	231353650	Control24hours	61.5942	91.1111	-29.5169	0.0171187	intron:122199
ULBP2	80328	1.19924	0.00120221	chr6	149941401	149941450	PM24hours30dose	42.1053	12.5	29.6053	0.0340687	promoter:59388
ULBP2	80328	1.19924	0.00120221	chr6	149941451	149941500	PM24hours30dose	78.1818	62.7273	15.4545	0.0261613	promoter:59388
ULBP1	80329	1.49329	0.0141428	chr6	149960701	149960750	PM24hours30dose	97.7528	85.7724	11.9805	0.000551019	1to5kb:59389
THSD7B	80731	-2.69223	0.0315841	chr2	136765101	136765150	PM24hours30dose	13.9098	1.80995	12.0998	1.85904e-05	promoter:19737
THSD7B	80731	-2.69223	0.0315841	chr2	136954601	136954650	Control24hours	82.3834	100	-17.6166	1.90947e-05	intron:108454
COL18A1	80781	0.839248	0.00797886	chr21	45404101	45404150	PM24hours30dose	15.7658	4.52489	11.2409	0.012052	1to5kb:171507
COL18A1	80781	0.839248	0.00797886	chr21	45420551	45420600	Control24hours	27.2109	49.0323	-21.8214	0.011657	intron:899800
COL18A1	80781	0.839248	0.00797886	chr21	45433451	45433500	Control24hours	74.0088	86.1386	-12.1298	0.0401961	intron:899800
COL18A1	80781	0.839248	0.00797886	chr21	45435751	45435800	Control24hours	46.6981	58.7814	-12.0832	0.0133219	intron:899800
COL18A1	80781	0.839248	0.00797886	chr21	45458801	45458850	Control24hours	28.7796	42.8571	-14.0775	0.00961299	intron:899800
COL18A1	80781	0.839248	0.00797886	chr21	45490601	45490650	PM24hours30dose	52.8024	42.065	10.7373	0.0214409	1to5kb:171512
COL18A1	80781	0.839248	0.00797886	chr21	45502201	45502250	Control24hours	32.4538	49.7696	-17.3158	0.0229894	1to5kb:171513
COL18A1	80781	0.839248	0.00797886	chr21	45506551	45506600	PM24hours30dose	73.5012	63.3147	10.1865	0.0083294	exon:1071467
COL18A1	80781	0.839248	0.00797886	chr21	45509651	45509700	PM24hours30dose	87.8505	72.5275	15.323	0.0427186	exonintronboundary:972514
C1orf21	81563	-0.928161	0.00789197	chr1	184626451	184626500	Control24hours	56.5217	67.801	-11.2793	0.0373971	3UTR:4447
TCF7L1	83439	-1.26887	0.000241337	chr2	85260401	85260450	PM24hours30dose	88.9881	77.6824	11.3057	0.0232691	intron:100723
FAM167A	83648	1.0934	0.026206	chr8	11457201	11457250	PM24hours30dose	37.5	14.9533	22.5467	0.0379053	intron:409891
FAM167A	83648	1.0934	0.026206	chr8	11465951	11466000	Control24hours	1	13.2353	-12.2353	0.0450646	intron:409891
CRISPLD1	83690	-1.07019	0.00547005	chr8	75024501	75024550	Control24hours	70.0461	86.0987	-16.0526	0.0116964	intron:402243
ZMYND15	84225	1.97772	0.0174606	chr17	4741801	4741850	PM24hours30dose	87.2093	76.3098	10.8995	0.0124571	1to5kb:139315
ZNF469	84627	2.95579	0.00318586	chr16	88431751	88431800	Control24hours	73.2919	87.5	-14.2081	0.0449513	exon:852439
ZNF469	84627	2.95579	0.00318586	chr16	88436851	88436900	Control24hours	67.4419	100	-32.5581	0.00383004	exon:852439
ZNF469	84627	2.95579	0.00318586	chr16	88436901	88436950	Control24hours	76.0943	90.6336	-14.5393	0.0269347	exon:852439
PERM1	84808	0.944209	0.0187085	chr1	980601	980650	Control24hours	60	82.4121	-22.4121	0.026055	1to5kb:8291
LMNB2	84823	-0.669377	0.00533155	chr19	2429501	2429550	PM24hours30dose	97.7465	87.415	10.3315	9.69047e-05	3UTR:116654
AIFM2	84883	0.941706	5.27e-05	chr10	70121501	70121550	PM24hours30dose	93.5714	72.3809	21.1905	3.28689e-05	1to5kb:89486
PLXDC2	84898	-0.69019	0.0150946	chr10	20155901	20155950	Control24hours	8	33.3333	-25.3333	0.00301855	intron:463202
PLXDC2	84898	-0.69019	0.0150946	chr10	20170451	20170500	PM24hours30dose	85.2679	70.6294	14.6385	0.0482855	intron:463203
ARHGEF39	84904	-0.748797	0.0499118	chr9	35675801	35675850	PM24hours30dose	78.6585	58.9474	19.7112	0.0498139	5UTR:62913
C9orf3	84909	-0.88954	0.0324309	chr9	95041651	95041700	PM24hours30dose	81.3793	68.4028	12.9765	0.00149546	intron:434039
C9orf3	84909	-0.88954	0.0324309	chr9	95074751	95074800	PM24hours30dose	98.1651	86.7347	11.4304	0.0285312	intron:434040
ATOH8	84913	-3.29953	0.0114748	chr2	85753501	85753550	PM24hours30dose	20.0565	8.42697	11.6295	0.0481047	1to5kb:18367
ATOH8	84913	-3.29953	0.0114748	chr2	85764351	85764400	Control24hours	82.8571	96.3964	-13.5393	0.0269625	exonintronboundary:110246
ATOH8	84913	-3.29953	0.0114748	chr2	85770101	85770150	PM24hours30dose	89.0411	72.7273	16.3138	0.013637	intron:101204
ITPRIP	85450	1.00952	0.0116	chr10	104315551	104315600	PM24hours30dose	67.6056	46.875	20.7306	0.0396552	exon:582403
MVB12B	89853	0.923509	0.0404572	chr9	126377901	126377950	PM24hours30dose	96.2897	85.5828	10.7069	0.00329943	intron:437804
SAPCD2	89958	-1.01054	0.00803444	chr9	137067101	137067150	PM24hours30dose	79.5455	62.4278	17.1177	0.019357	intron:460015
SAPCD2	89958	-1.01054	0.00803444	chr9	137068751	137068800	Control24hours	87.5	100	-12.5	0.0471301	intron:460015
MIDN	90007	1.02819	0.0324523	chr19	1254101	1254150	PM24hours30dose	56.6915	27.6973	28.9942	0.00428366	exonintronboundary:882407
MIDN	90007	1.02819	0.0324523	chr19	1255801	1255850	PM24hours30dose	64.6884	50.4361	14.2524	0.0144436	exonintronboundary:882417
SYT8	90019	-2.94564	0.000842756	chr11	1837351	1837400	Control24hours	53.2692	76.6234	-23.3542	0.00173514	3UTR:63932
CCDC102A	92922	-0.984025	0.00285929	chr16	57533901	57533950	PM24hours30dose	52.6042	34.359	18.2452	0.0463525	intron:731716
HTRA3	94031	3.86393	0.000382207	chr4	8286351	8286400	PM24hours30dose	97.0213	83.8235	13.1977	0.0361252	intron:227514
HTRA3	94031	3.86393	0.000382207	chr4	8297951	8298000	PM24hours30dose	100	86.1386	13.8614	0.00126892	intron:227518
EPSTI1	94240	-1.59753	0.00260192	chr13	42969151	42969200	Control24hours	73.1183	97.561	-24.4427	0.0395996	5UTR:88446
EPSTI1	94240	-1.59753	0.00260192	chr13	42969301	42969350	Control24hours	81.2721	95.283	-14.0109	0.0125768	exon:735228
L3HYPDH	112849	0.735395	0.0135901	chr14	59465301	59465350	PM24hours30dose	40.9962	23.2	17.7962	0.0226309	intron:650581
PHACTR3	116154	-2.72715	5.59e-05	chr20	59583651	59583700	Control24hours	40.592	52.0422	-11.4502	0.00581931	intron:883665
PHACTR3	116154	-2.72715	5.59e-05	chr20	59615401	59615450	PM24hours30dose	22.4806	9.26829	13.2123	0.0225851	intron:883665
PHACTR3	116154	-2.72715	5.59e-05	chr20	59729151	59729200	PM24hours30dose	42.471	20.9876	21.4834	0.0176314	intron:883665
PHACTR3	116154	-2.72715	5.59e-05	chr20	59806151	59806200	Control24hours	75.0789	86.7647	-11.6858	0.0442301	exon:1051985
PHACTR3	116154	-2.72715	5.59e-05	chr20	59809001	59809050	Control24hours	79.2	92.3372	-13.1372	0.00697163	intron:883672
FAM129A	116496	2.33353	0.000197246	chr1	184795901	184795950	PM24hours30dose	88.8889	76.7857	12.1032	0.0175223	exon:95965
MORN4	118812	0.7427	0.00646667	chr10	97620851	97620900	PM24hours30dose	98.6301	85.9375	12.6926	0.00120809	intron:489997
USP43	124739	-1.02288	0.000831382	chr17	9684651	9684700	Control24hours	26.6129	49.4737	-22.8608	0.0396818	intron:743813
USP43	124739	-1.02288	0.000831382	chr17	9713351	9713400	Control24hours	89.3401	100	-10.6599	0.0138368	intron:743820
USP43	124739	-1.02288	0.000831382	chr17	9713401	9713450	PM24hours30dose	82.3529	62.8141	19.5389	0.0185716	intron:743820
USP43	124739	-1.02288	0.000831382	chr17	9728251	9728300	PM24hours30dose	95.0062	83.5141	11.4921	0.000762524	exon:883764
ZNF816	125893	0.611925	0.0456651	chr19	52958201	52958250	Control24hours	89.2857	99.5049	-10.2192	0.000309084	intron:871407
MISP	126353	-1.65196	0.000378975	chr19	755401	755450	Control24hours	84.4789	96.997	-12.5181	2.46485e-07	1to5kb:154437
ICA1L	130026	1.56997	0.000355569	chr2	202792501	202792550	Control24hours	27.2727	56.8421	-29.5694	0.0231002	intron:156873
OSR1	130497	-0.961539	0.0230053	chr2	19358801	19358850	PM24hours30dose	14.9457	3.64964	11.296	3.78416e-05	1to5kb:23497
EVC2	132884	0.612035	0.0294489	chr4	5572201	5572250	Control24hours	25.2941	41.9048	-16.6106	0.000673561	intron:244714
EVC2	132884	0.612035	0.0294489	chr4	5584601	5584650	Control24hours	86.3341	96.3542	-10.0201	0.00018023	3UTR:30588
SSC4D	136853	1.9612	0.00422251	chr7	76397401	76397450	PM24hours30dose	17.3913	6.17978	11.2115	0.00522237	1to5kb:70021
LDLRAD3	143458	-0.675288	0.0012123	chr11	36033101	36033150	Control24hours	86.2832	99	-12.7168	0.00874313	intron:502774
LDLRAD3	143458	-0.675288	0.0012123	chr11	36204251	36204300	Control24hours	78.7234	96.8586	-18.1352	1.63836e-05	intron:502776
PRICKLE1	144165	-1.47424	0.00173544	chr12	42504901	42504950	Control24hours	83.8806	97.9079	-14.0274	2.65644e-08	intron:588529
RTN4RL1	146760	-1.50799	0.00837307	chr17	1941151	1941200	PM24hours30dose	96.5812	80.5195	16.0617	0.0081519	intron:769899
RTN4RL1	146760	-1.50799	0.00837307	chr17	1984601	1984650	Control24hours	87.8676	99.3711	-11.5034	0.00012343	intron:769899
RTN4RL1	146760	-1.50799	0.00837307	chr17	1997751	1997800	PM24hours30dose	43.8272	25.3425	18.4847	0.0409026	intron:769899
RTN4RL1	146760	-1.50799	0.00837307	chr17	2003451	2003500	Control24hours	81.4016	94.3878	-12.9861	0.000398896	intron:769899
KIF18B	146909	-0.634183	0.00846612	chr17	44950351	44950400	PM24hours30dose	97.5309	85.3448	12.186	0.00990971	1to5kb:148290
ZNF558	148156	0.821646	0.00834682	chr19	8823051	8823100	Control24hours	88.1944	99.0196	-10.8252	0.032224	intron:851426
ATP8B3	148229	-2.47876	0.0233203	chr19	1782401	1782450	PM24hours30dose	90.3423	78.5448	11.7975	0.0447599	3UTR:116548
ATP8B3	148229	-2.47876	0.0233203	chr19	1791751	1791800	Control24hours	86.9565	98.2857	-11.3292	0.0478664	3UTR:116565
MFSD4A	148808	1.26181	0.032307	chr1	205577151	205577200	PM24hours30dose	65.6766	49.5652	16.1114	0.0442118	1to5kb:7059
MFSD4A	148808	1.26181	0.032307	chr1	205581251	205581300	PM24hours30dose	56.4007	39.5425	16.8583	0.000978507	intron:39706
CNIH3	149111	1.36103	0.0437202	chr1	224632051	224632100	Control24hours	57.2477	67.4797	-10.232	0.0237327	intron:42583
GDF7	151449	-2.18606	0.00149306	chr2	20670051	20670100	Control24hours	57.959	68.3288	-10.3699	0.0103743	intron:90790
GDF7	151449	-2.18606	0.00149306	chr2	20670601	20670650	Control24hours	52.8974	63.807	-10.9096	0.0228419	exon:107229
PRUNE2	158471	-2.14601	0.00928402	chr9	76708901	76708950	Control24hours	6.93277	21.9136	-14.9808	0.0129677	exon:533521
ZNF467	168544	-2.7882	0.00669006	chr7	149776751	149776800	PM24hours30dose	19.7531	0	19.7531	0.0416008	1to5kb:71976
OLFML2A	169611	-3.03959	0.00187018	chr9	124775051	124775100	Control24hours	26.3314	43.5028	-17.1715	0.0011024	1to5kb:81208
OLFML2A	169611	-3.03959	0.00187018	chr9	124795201	124795250	PM24hours30dose	89.6774	77.6358	12.0416	0.0370674	exonintronboundary:472358
APLF	200558	1.02922	0.00193009	chr2	68528501	68528550	Control24hours	89.6907	100	-10.3093	0.0110898	1to5kb:17809
APLF	200558	1.02922	0.00193009	chr2	68618951	68619000	Control24hours	51.145	71.4286	-20.2835	0.037684	intron:97979
TMEM184A	202915	-0.614189	0.0187085	chr7	1543701	1543750	Control24hours	56.8254	81.5951	-24.7697	0.0279716	3UTR:47856
TMEM184A	202915	-0.614189	0.0187085	chr7	1559001	1559050	Control24hours	68.0608	79.8571	-11.7963	0.0110543	1to5kb:68314
TMEM184A	202915	-0.614189	0.0187085	chr7	1560151	1560200	Control24hours	37.8378	60.2339	-22.3961	0.0013828	1to5kb:68314
TMEM268	203197	1.22392	0.000615212	chr9	114637851	114637900	PM24hours30dose	94.2529	80.2395	14.0134	0.00697163	intron:436305
RTKN2	219790	-0.778462	0.00247443	chr10	62273451	62273500	Control24hours	20.7843	32.9167	-12.1324	0.0233091	1to5kb:89382
VWCE	220001	1.19942	0.0201558	chr11	61286401	61286450	Control24hours	79.2332	94.0239	-14.7907	0.0460925	3UTR:69172
BEND6	221336	0.825704	0.0277984	chr6	57005601	57005650	Control24hours	85.0575	98.4375	-13.38	0.0242342	intron:314768
SDK1	221935	-1.54172	6.24e-05	chr7	3725901	3725950	Control24hours	88.7324	100	-11.2676	0.00572058	intron:348091
SDK1	221935	-1.54172	6.24e-05	chr7	3789151	3789200	Control24hours	47.2844	61.194	-13.9097	0.0469215	intron:348091
SDK1	221935	-1.54172	6.24e-05	chr7	3988351	3988400	PM24hours30dose	87.963	60.2941	27.6688	0.0116725	intron:348101
SDK1	221935	-1.54172	6.24e-05	chr7	4017251	4017300	PM24hours30dose	87.3913	75.9091	11.4822	0.0406514	exon:412068
SDK1	221935	-1.54172	6.24e-05	chr7	4163451	4163500	Control24hours	81.0219	92.8571	-11.8353	0.0006356	intron:348119
SDK1	221935	-1.54172	6.24e-05	chr7	4174951	4175000	Control24hours	60.9797	75.2294	-14.2496	0.00635162	intron:348120
SDK1	221935	-1.54172	6.24e-05	chr7	4196301	4196350	Control24hours	23.9247	38.8175	-14.8927	0.00202337	intron:348122
SDK1	221935	-1.54172	6.24e-05	chr7	4203651	4203700	PM24hours30dose	84.466	54.6875	29.7785	0.000358769	intron:348122
SDK1	221935	-1.54172	6.24e-05	chr7	4227251	4227300	PM24hours30dose	33.4783	13.8075	19.6707	0.00256001	exon:412219
TMEM130	222865	-1.50442	0.041817	chr7	98869451	98869500	Control24hours	20.4688	37.2587	-16.7899	0.00274558	1to5kb:70515
KCTD13	253980	1.06462	0.00262548	chr16	29929251	29929300	Control24hours	63.0739	74.3243	-11.2505	0.0109832	1to5kb:136778
CBARP	255057	1.7683	0.00167114	chr19	1231151	1231200	PM24hours30dose	97.973	85.8407	12.1323	0.0224657	3UTR:116468
CBARP	255057	1.7683	0.00167114	chr19	1238401	1238450	PM24hours30dose	78.0856	61.3139	16.7718	2.42421e-06	1to5kb:160663
CBARP	255057	1.7683	0.00167114	chr19	1242651	1242700	Control24hours	30.8394	42.4063	-11.5669	0.0373382	1to5kb:160661
ST6GALNAC3	256435	1.78751	0.000435762	chr1	76088851	76088900	PM24hours30dose	71.6049	36.4865	35.1185	0.0499026	intron:19582
ST6GALNAC3	256435	1.78751	0.000435762	chr1	76089151	76089200	Control24hours	78.2383	93.2203	-14.982	0.00340177	intron:19582
ST6GALNAC3	256435	1.78751	0.000435762	chr1	76184601	76184650	Control24hours	75.9091	88.0531	-12.144	0.00527757	intron:19582
NEGR1	257194	-1.83802	0.000311107	chr1	71994401	71994450	PM24hours30dose	29.5302	11.3636	18.1666	0.0476088	intron:64212
STEAP2	261729	0.671304	0.011762	chr7	90167901	90167950	Control24hours	61.3065	72.9958	-11.6892	0.0111072	5UTR:49596
ZMIZ1-AS1	283050	2.50144	9.78e-05	chr10	78963051	78963100	Control24hours	84.8921	96.519	-11.6269	0.0192213	antisense:6346
SLC25A45	283130	1.07089	0.0126757	chr11	65375501	65375550	Control24hours	81.0277	96.4413	-15.4136	0.0157226	3UTR:69752
GDPD1	284161	0.777364	0.00524234	chr17	59217851	59217900	PM24hours30dose	86.1457	74.5572	11.5885	0.0359477	1to5kb:143025
METRNL	284207	0.906579	0.0463254	chr17	83076251	83076300	PM24hours30dose	33.0317	18.8775	14.1541	0.0452678	1to5kb:144737
LAMA1	284217	1.55133	0.0121608	chr18	7020351	7020400	PM24hours30dose	97.7273	80.5556	17.1717	4.42477e-05	intron:809275
LAMA1	284217	1.55133	0.0121608	chr18	7033251	7033300	PM24hours30dose	78.1818	58.2609	19.921	0.0473406	intron:809280
LAMA1	284217	1.55133	0.0121608	chr18	7115951	7116000	PM24hours30dose	22.5	2.46914	20.0309	0.023369	intron:809293
IZUMO1	284359	0.882821	0.0243774	chr19	48747251	48747300	Control24hours	83.4034	94.4591	-11.0557	0.00146686	promoter:165108
ZNF844	284391	0.734818	0.0179851	chr19	12061001	12061050	PM24hours30dose	41.3093	26.7606	14.5487	0.00132607	1to5kb:155852
LINC00174	285908	0.850977	0.0361171	chr7	66384601	66384650	PM24hours30dose	71.4286	45.3901	26.0385	0.00155744	intron:378661
TRIM59	286827	-0.828266	0.00533132	chr3	160450251	160450300	PM24hours30dose	41.8605	23.3522	18.5083	0.0130468	1to5kb:39428
KLHL10	317719	3.16638	0.00132003	chr17	41836951	41837000	Control24hours	30.9327	44.4025	-13.4698	0.0357949	intron:752045
CCDC85C	317762	-0.768902	0.0239126	chr14	99521301	99521350	Control24hours	84.375	95.7346	-11.3596	0.0395579	intron:656873
CCDC85C	317762	-0.768902	0.0239126	chr14	99566401	99566450	PM24hours30dose	36.8421	3.57143	33.2707	0.0258105	intron:656875
CCDC85C	317762	-0.768902	0.0239126	chr14	99603451	99603500	Control24hours	11.8145	22.491	-10.6766	0.0013874	exon:779460
B4GALNT4	338707	-0.800912	0.040577	chr11	370301	370350	PM24hours30dose	41.4286	22.1675	19.2611	0.00451654	intron:495419
B4GALNT4	338707	-0.800912	0.040577	chr11	375301	375350	PM24hours30dose	10.8527	0	10.8527	0.00450269	1to5kb:91175
B4GALNT4	338707	-0.800912	0.040577	chr11	376551	376600	PM24hours30dose	78.7356	62.1212	16.6144	0.0319473	1to5kb:91175
B4GALNT4	338707	-0.800912	0.040577	chr11	379851	379900	PM24hours30dose	89.9543	77.8688	12.0855	0.0383022	exon:586608
B4GALNT4	338707	-0.800912	0.040577	chr11	381701	381750	Control24hours	82.4074	97.3684	-14.961	0.00011349	3UTR:63774
ABCB5	340273	-4.75329	0.0229435	chr7	20751151	20751200	PM24hours30dose	100	71.831	28.169	0.00310274	intron:349830
FAM86EP	348926	1.05728	0.0230053	chr4	3952401	3952450	PM24hours30dose	93.2642	80.3681	12.8962	0.000442583	intron:244612
LCE1B	353132	2.35081	0.00604163	chr1	152812351	152812400	Control24hours	22.1854	37.6812	-15.4957	0.000516672	5UTR:3697
ZNF233	353355	-1.35583	0.0180342	chr19	44270401	44270450	Control24hours	76.2332	89.3855	-13.1523	0.00787523	intron:837277
LRRC75A	388341	-1.09596	0.0130616	chr17	16447901	16447950	PM24hours30dose	85.213	73.5023	11.7107	0.0101793	exon:922656
LRRC75A	388341	-1.09596	0.0130616	chr17	16479051	16479100	PM24hours30dose	96.9512	86.875	10.0762	0.0172596	intron:776500
C1QTNF12	388581	1.57403	0.00809926	chr1	1243951	1244000	Control24hours	65.7534	77.5148	-11.7614	0.0390589	exon:54928
SAMD5	389432	-1.5852	0.000617635	chr6	147665951	147666000	PM24hours30dose	97.3404	86.5285	10.8119	0.014836	intron:321844
ACP7	390928	2.03195	0.0170642	chr19	39085751	39085800	PM24hours30dose	73.0924	44.6512	28.4412	1.44008e-05	intron:833946
ACP7	390928	2.03195	0.0170642	chr19	39104701	39104750	Control24hours	84.8649	97.0149	-12.1501	0.00592512	intron:833953
SLC7A11-AS1	641364	4.10394	0.00584326	chr4	138100151	138100200	Control24hours	75.641	96.2025	-20.5615	0.0266509	antisense:3422
MIR205HG	642587	-1.16657	0.00460713	chr1	209426801	209426850	PM24hours30dose	97.6471	82.2222	15.4248	0.0381132	1to5kb:7222
CCNI2	645121	-1.49669	0.045187	chr5	132747801	132747850	PM24hours30dose	64.9293	53.2258	11.7035	0.00790633	1to5kb:50050
CH17-360D5.2	653145	-1.48997	0.000534009	chr10	47474651	47474700	PM24hours30dose	75	48.75	26.25	0.0367519	intron:482303
KIAA0895L	653319	-0.61087	0.0181395	chr16	67188901	67188950	PM24hours30dose	59.8837	42.2819	17.6018	0.0267183	1to5kb:137745
ZBTB8B	728116	-1.23197	0.0265585	chr1	32466351	32466400	PM24hours30dose	31.0284	17.2414	13.787	0.00603662	intron:9859
FAM198A	729085	-1.56144	0.0430938	chr3	43055101	43055150	Control24hours	22.3176	43.1111	-20.7935	0.0328272	intron:171400
SHISA9	729993	-0.802442	0.0373698	chr16	13019601	13019650	PM24hours30dose	63.6364	31.8182	31.8182	0.00855327	intron:700425
SRRM2-AS1	100128788	1.1584	0.0291556	chr16	2746551	2746600	PM24hours30dose	86.5019	71.5232	14.9787	3.9009e-05	1to5kb:135381
TNRC6C-AS1	100131096	2.02176	0.0204505	chr17	78113251	78113300	Control24hours	57.1046	70.5405	-13.436	0.0262132	1to5kb:150244
LUCAT1	100505994	3.56235	0.00912743	chr5	91314801	91314850	PM24hours30dose	90.8367	80.2956	10.5411	0.0384651	1to5kb:53565
LINC01503	100506119	-0.864496	0.0110509	chr9	129347751	129347800	Control24hours	18.2648	31.3889	-13.1241	0.0109145	intron:440367
LINC00963	100506190	0.833531	0.0051898	chr9	129506151	129506200	Control24hours	87.9004	98.3146	-10.4142	0.000773306	exon:522028
LA16c-380H5.3	101929613	2.04674	0.00260815	chr16	2994801	2994850	Control24hours	65.3488	84.127	-18.7782	0.00555389	exon:828739
KANTR	102723508	-0.649477	0.0159633	chrX	53163451	53163500	PM24hours30dose	91.4141	73.0263	18.3878	0.00350288	intron:932048
MIR34AHG	106614088	1.19053	0.00427181	chr1	9173151	9173200	Control24hours	63.0769	82.6667	-19.5897	0.0373745	intron:49926
