# Supplementary material for: Effect of concentration and duration of particulate matter exposure on the transcriptome and DNA methylome of bronchial epithelial cells
Source: Environ Epigenet. 2021 Feb 28;7(1):dvaa022. doi: 10.1093/eep/dvaa022 (PMC7928203; doi:10.1093/eep/dvaa022)
Supplement: dvaa022_Supplementary_Data [file dvaa022_supplementary_data.zip › STable 1 High dose 24h DE genes updated.xlsx]

## Sheet: Sheet1
Supplemental Table 1
Differentially Expressed Genes in Cells Treated with PM2.5 (30 µg/cm2) vs Control, 24 h
Gene symbol	Entrez ID	Log fold change	Adjusted p-value	F value	log counts per million	NOT found in any other publications	Found in at least one previously published study
RPLP0P2	113157	8.25566	0.000230732	66.2911	0.867903	1
DUSP2	1844	5.78877	0.000733249	45.9974	2.1909	1
HSPA6	3310	5.58549	0.000540855	50.2862	1.61333	1
SPOCD1	90853	5.39527	4.16e-05	106.088	0.985065	1
PAPPA2	60676	5.29101	0.00216106	33.7553	-0.323955	1
NMRAL2P	344887	5.22768	7.95e-06	191.988	2.05923	1
EGR1	1958	5.09397	3.55e-05	115.71	7.59869		1
TATDN2P3	100420458	4.94485	0.0155607	17.3239	-0.916218	1
SERPINB2	5055	4.86377	0.0016559	36.7172	1.71217		1
RAB39B	116442	4.78969	0.000157393	74.9451	0.671415	1
IL24	11009	4.36257	1.86e-05	144.48	2.22077		1
CYP1A1	1543	4.34054	0.000289321	61.6301	5.24742		1
CYP4F11	57834	4.15298	5.59e-05	97.5405	3.12326		1
SLC7A11-AS1	641364	4.10394	0.00584326	24.6666	1.4075	1
IGFN1	91156	4.04806	0.0149099	17.6165	-1.13828	1
HTRA3	94031	3.86393	0.000382207	56.3743	0.377989	1
BEGAIN	57596	3.79676	0.00301599	30.6016	-0.369775	1
GDF15	9518	3.76509	9.67e-05	84.3712	7.0102		1
PTX3	5806	3.69587	0.000197246	70.0512	4.24005	1
CHI3L1	1116	3.66587	0.0321711	12.9299	3.91935		1
LUCAT1	100505994	3.56235	0.00912743	21.0703	0.645483	1
HKDC1	80201	3.55593	0.011762	19.2338	-1.27491	1
VGF	7425	3.51896	0.00352414	29.0751	1.00177	1
OSGIN1	29948	3.38422	2.67e-05	126.442	2.03614	1
FTLP3	284764	3.3716	3.99e-05	106.609	0.495311	1
LIF	3976	3.35986	0.000244534	64.5932	5.50217		1
SGCG	6445	3.34547	9.78e-05	82.842	1.13209	1
TIE1	7075	3.3184	0.0337083	13.6829	-1.96359	1
SLC30A2	7780	3.29209	0.00744741	22.7182	0.610386	1
HMOX1	3162	3.25326	1.93e-05	136.542	6.25502		1
KLHL10	317719	3.16638	0.00132003	38.583	-1.12423	1
NPTX1	4884	3.14217	0.00361708	28.8763	1.59145		1
LCN2	3934	3.03798	0.00347997	29.237	3.84532	1
G0S2	50486	3.03068	0.00124387	39.6673	2.95579		1
TM6SF1	53346	3.00777	0.00846612	21.6663	-0.561665	1
HOXB9	3219	2.9775	0.000157393	73.6147	0.42519	1
ZNF469	84627	2.95579	0.00318586	30.1138	1.73665	1
SLC7A11	23657	2.93638	0.00260815	32.0788	7.15561		1
SLC16A6	9120	2.9058	0.000349571	57.9951	2.96636		1
LINC00659	100652730	2.89965	0.00992701	20.4361	-1.39088	1
IL11	3589	2.88208	0.00140846	38.3852	2.15783	1
LCP1	3936	2.84761	0.00826493	21.8932	-0.0795136		1
DUSP15	128853	2.79303	0.000717389	46.4526	1.90433	1
FTL	2512	2.78432	5.87e-05	96.0329	11.6451		1
NAV3	89795	2.7502	0.0252154	14.2907	0.712511		1
EID3	493861	2.74716	0.0216293	15.1443	-0.655184		1
UPP1	7378	2.73788	3.06e-05	119.329	7.19047	1
IL1RL1	9173	2.73513	0.00582223	24.7034	1.85262		1
DMGDH	29958	2.72465	0.00247443	32.556	2.72599	1
IL1A	3552	2.64309	0.00285929	31.2337	3.30577		1
FLNC	2318	2.6403	0.00285764	31.2656	3.73107	1
FTH1P15	2507	2.63524	0.00039448	55.6028	1.60714	1
TRIB3	57761	2.61497	0.000708933	46.6621	8.94783		1
ARC	23237	2.59565	0.00459485	26.6259	0.0487387	1
IER3	8870	2.59227	0.0258609	14.1337	1.65987		1
CCL20	6364	2.58542	0.000157393	73.7432	0.382768		1
SERPINE1	5054	2.51907	0.00361708	28.8701	8.18062		1
ANGPT4	51378	2.51092	0.0413435	11.6073	-0.761913	1
NDRG1	10397	2.50174	0.000644702	47.9785	6.89105		1
ZMIZ1-AS1	283050	2.50144	9.78e-05	83.7797	2.72303	1
BEX2	84707	2.4912	3.05e-05	120.934	3.43202	1
NGFR	4804	2.4878	6.25e-05	94.3814	4.13882	1
LHX3	8022	2.45949	0.00394606	27.9072	-0.246673	1
IL1B	3553	2.45193	0.000705615	46.7419	1.79585		1
PPP1R15A	23645	2.45131	5.59e-05	97.9991	7.37936		1
TRIM16L	147166	2.43558	1.69e-05	148.267	4.23711		1
FTH1	2495	2.42535	1.9e-05	142.383	8.49916		1
RNASE7	84659	2.4121	0.0356842	12.3721	-0.0240638	1
FLJ22447	400221	2.3966	0.00735889	22.8034	0.943922	1
CORO2B	10391	2.38575	0.0213913	15.2062	-0.411216	1
SRXN1	140809	2.3845	0.0237036	14.6627	1.18488		1
TXNRD1	7296	2.37871	0.000831382	44.5323	9.3188		1
LCE1B	353132	2.35081	0.00604163	24.3855	1.16285	1
GCLC	2729	2.33905	0.000385914	56.1446	6.42631		1
FAM129A	116496	2.33353	0.000197246	69.9059	7.10569	1
BMP6	654	2.31623	0.0233203	14.7474	-1.2365	1
NEURL1	9148	2.30946	0.000228839	66.3337	2.01504	1
MT2A	4502	2.29542	0.000982145	42.725	10.6451		1
SDCBP2	27111	2.27643	0.00014122	76.4794	2.3337	1
DUSP5	1847	2.2402	0.00814025	22.0056	5.35951	1
TNFSF15	9966	2.23452	0.00247443	32.2584	0.180009		1
BCAN	63827	2.23443	0.00312388	30.1336	-0.103492	1
LCE1C	353133	2.22502	0.00340947	29.4428	1.48724	1
NGF	4803	2.20591	0.00902258	21.1532	1.62659	1
SRSF12	135295	2.13659	3.58e-05	109.836	2.37568	1
CXCL8	3576	2.13551	0.00314778	30.244	3.02884		1
EREG	2069	2.13173	0.00769535	22.4663	5.30274		1
CEBPB-AS1	101927559	2.12991	0.0168722	16.7655	0.262105	1
FOSL1	8061	2.12198	0.00432253	27.0901	5.16913		1
AKR1C2	1646	2.0986	0.00676939	23.5144	2.46654		1
SEL1L3	23231	2.09588	1.56e-05	153.999	6.02812	1
MAFF	23764	2.09572	0.000453313	53.1629	4.89945	1
ADTRP	84830	2.08904	0.00981056	20.5555	0.440833	1
EGR2	1959	2.08485	0.0132708	18.376	-0.486086	1
EPGN	255324	2.08383	0.0394445	11.8443	-0.529282	1
ALDH1L2	160428	2.08118	0.000363629	57.2244	6.75439	1
BEST1	7439	2.05126	0.000472723	52.4185	2.61318	1
LA16c-380H5.3	101929613	2.04674	0.00260815	31.8721	0.529411	1
KCTD15	79047	2.04024	7.26e-05	91.3956	4.95041	1
RELB	5971	2.03658	8.6e-05	87.4525	4.29196	1
ANK2	287	2.0352	0.000517877	50.4625	1.52328	1
TSLP	85480	2.03376	0.000335493	57.7326	1.78913	1
ACP7	390928	2.03195	0.0170642	16.6882	-0.0794325	1
TNRC6C-AS1	100131096	2.02176	0.0204505	15.4739	-0.758216	1
ERFE	151176	2.01642	0.0172895	16.6048	3.62841	1
CXCL3	2921	2.01442	0.00110953	40.6026	0.955523		1
MT3	4504	2.00163	0.0439241	11.2959	-0.215379	1
ASNS	440	2.00055	0.0450964	11.1579	9.13052	1
FTH1P23	100420300	1.97991	0.0127642	18.5841	-0.974882	1
ZMYND15	84225	1.97772	0.0174606	16.5313	0.91756	1
TBX2	6909	1.97523	0.000717389	45.9884	1.38503	1
SSC4D	136853	1.9612	0.00422251	27.1187	-0.331023	1
AKNA	80709	1.95391	0.000135746	77.9522	5.16872	1
NQO1	1728	1.94705	1.93e-05	136.016	8.32934		1
LAMB3	3914	1.93398	0.0142412	17.9369	6.41692	1
LURAP1L-AS1	101929467	1.92235	0.00602297	24.4337	1.89233	1
ALOXE3	59344	1.91076	0.000628598	47.8707	1.50403	1
CYP1B1	1545	1.90184	3.06e-05	117.973	8.82492		1
ITGA11	22801	1.89998	0.00115197	40.3574	1.64451	1
MAP1LC3B2	643246	1.89186	0.00961637	20.634	0.0897962	1
ABCC3	8714	1.87223	0.000387119	56.0482	7.23574		1
GPAT3	84803	1.87117	0.0261591	14.0742	0.937446	1
MMP1	4312	1.85772	0.00648702	23.7881	1.3361		1
C7orf57	136288	1.85322	0.0454339	11.1104	0.714186		1
ARHGAP31	57514	1.84831	0.0492132	10.7188	2.32912	1
SYT7	9066	1.84117	0.00107718	41.2386	2.2851	1
METTL7B	196410	1.83323	0.00856471	21.5838	1.93484	1
SQSTM1	8878	1.82063	7.69e-06	209.22	6.90509		1
RAET1K	646024	1.7992	0.0264376	13.9935	-0.31585	1
ST6GALNAC3	256435	1.78751	0.000435762	53.1961	1.93151	1
SPHK1	8877	1.78416	7.73e-05	89.7099	4.79063	1
SLC6A9	6536	1.77269	0.0498277	10.6599	4.65199	1
BCAT1	586	1.77147	5.59e-05	98.4558	5.25114	1
KDM7A	80853	1.76979	0.0269831	13.9045	3.98173	1
CBARP	255057	1.7683	0.00167114	36.6008	3.1541	1
CFAP58	159686	1.76664	0.00840788	21.7278	0.701652	1
LEF1	51176	1.75064	0.0294351	13.3635	-1.06933	1
SIGLEC10	89790	1.75013	0.0464178	11.0059	-0.195674	1
ODF3L1	161753	1.73208	0.0409648	11.6541	-0.611353	1
DDR2	4921	1.7248	0.00176097	35.8769	4.18527	1
AKR1C1	1645	1.72055	0.00521099	25.5478	2.08851		1
BTC	685	1.71914	0.00366128	28.4137	0.330347	1
MATN1-AS1	100129196	1.71553	0.0216247	15.1037	-0.147724	1
FOSB	2354	1.70945	0.0187085	16.0757	-0.0150642	1
HBEGF	1839	1.70754	0.00245975	32.6623	3.52788		1
DCHS1	8642	1.70375	0.0221011	15.0445	0.745558	1
PAQR5	54852	1.69704	0.00856703	21.5746	1.92255	1
TMEM27	57393	1.69477	0.0233203	14.6942	-0.515483	1
CLCF1	23529	1.68076	0.00101091	42.4241	3.32832	1
DHRS2	10202	1.67366	0.00611943	24.2894	2.48781		1
MERTK	10461	1.67108	0.00693332	23.2947	2.0113	1
NKD2	85409	1.67101	0.00528052	25.2296	-0.428233	1
KIF21B	23046	1.6704	0.00225028	33.3715	2.41009	1
OVOL1	5017	1.66105	0.0105607	19.8511	0.857312	1
EDA2R	60401	1.65271	0.0200605	15.6681	1.85441	1
ATP9A	10079	1.64879	0.0101489	20.2932	4.58592	1
SDSL	113675	1.6459	0.000530496	50.737	4.95116	1
CERS1	10715	1.64335	0.000944053	42.6878	0.699424	1
GRIK5	2901	1.64327	0.00818972	21.8009	0.252789	1
RUBCNL	80183	1.64122	0.0212853	15.2488	0.303333	1
PANX2	56666	1.64027	0.00712938	22.8954	0.166033	1
STC2	8614	1.63329	8.73e-05	86.0068	8.53111		1
SLCO2A1	6578	1.62592	0.0161357	17.0495	0.995031	1
TRPM6	140803	1.62581	0.0262459	14.013	-0.384623	1
GUCA1B	2979	1.62024	0.0300527	13.2663	0.0562838	1
MT1E	4493	1.61601	0.000199541	69.1245	8.74645	1
GAREM2	150946	1.61124	0.000975358	42.5319	2.48267	1
CDKN1A	1026	1.61123	0.000423175	54.3511	8.48403	1
AC058791.1	646329	1.60321	0.0130616	18.5147	0.674258	1
TSHZ3	57616	1.60259	0.0139798	17.9461	-0.293992	1
KRT23	25984	1.60213	0.0171147	16.6682	0.859771		1
FAM189A2	9413	1.59849	0.007742	22.2333	-0.497244	1
VEGFA	7422	1.59235	0.000264966	63.3504	6.6757		1
PLK3	1263	1.58533	0.000871707	44.0154	4.0699	1
NIPAL2	79815	1.58114	0.000199389	68.8078	4.09087	1
C1QTNF12	388581	1.57403	0.00809926	21.8774	-0.250663	1
ICA1L	130026	1.56997	0.000355569	56.7797	2.75479	1
NPIPB2	729978	1.56545	0.0131046	18.4184	0.672996	1
CTH	1491	1.55793	0.00418735	27.4521	4.35083	1
LAMA1	284217	1.55133	0.0121608	18.9999	4.5327		1
SLFN5	162394	1.5502	0.0316017	13.0169	6.00369		1
ZBED3-AS1	728723	1.545	0.00161513	36.6208	0.870149	1
AZIN1-AS1	100506753	1.53955	0.0161357	16.9414	0.0450617	1
MSI1	4440	1.53066	0.00105359	41.2311	1.87265	1
PABPC1L	80336	1.53023	0.000428389	54.1705	6.09918	1
TLR2	7097	1.52706	0.000312513	59.2308	3.08371	1
AHRR	57491	1.52025	0.00031847	58.61	3.44849		1
C17orf51	339263	1.51108	0.00320237	30.0671	4.37234	1
HNF4G	3174	1.50832	0.0290014	13.4937	0.548017	1
MOCOS	55034	1.50179	8.04e-06	180.866	7.07217	1
PLA2G4C	8605	1.49899	0.00156426	36.9302	0.274531	1
ULBP1	80329	1.49329	0.0141428	17.982	3.89086	1
DLGAP1-AS2	84777	1.49071	0.00574265	24.7807	1.76028	1
ASB1	51665	1.48158	0.00423071	27.3468	6.58154	1
TREM2	54209	1.47711	0.0124255	18.808	0.86588	1
CXCL2	2920	1.47062	0.00285929	31.0124	1.82641		1
LINC00471	151477	1.46863	0.0251263	14.3161	0.696216	1
GPRC5C	55890	1.45799	0.000335493	57.7704	3.04776	1
GCLM	2730	1.44243	0.00813517	22.0227	6.54265		1
ARNT2	9915	1.43979	0.026318	14.0361	1.11941	1
TNFRSF12A	51330	1.43902	0.000733249	45.9629	7.53098	1
TIPARP	25976	1.43818	0.00936704	20.8791	6.72993		1
LCE1F	353137	1.43563	0.0314616	13.0539	1.00221	1
CCNA1	8900	1.43511	0.0120317	19.0101	1.03155	1
IL1RL2	8808	1.435	0.0476556	10.8596	-0.171539	1
KCNJ12	3768	1.43409	0.0439529	11.2829	1.61839	1
IFFO1	25900	1.43151	0.00295864	30.5121	0.915257	1
TMC6	11322	1.42813	0.00272714	31.6814	3.66368	1
WBSCR27	155368	1.42742	0.0047202	26.1416	0.668681	1
TIMP1	7076	1.41566	0.00499321	25.9334	7.49586	1
MAP1LC3B	81631	1.41371	0.000435762	53.8299	5.90487	1
TRIM36	55521	1.41354	0.0100246	20.3507	1.72996	1
PDE9A	5152	1.41241	0.00573397	24.6372	1.30722	1
MXD1	4084	1.40663	0.00938877	20.8553	4.02545	1
CD274	29126	1.40434	0.00104624	41.5422	3.0198	1
SEMA7A	8482	1.40033	0.0209624	15.3323	2.30513	1
TMEM154	201799	1.39766	0.0100559	20.3499	3.85321		1
GADD45A	1647	1.39735	0.00107415	41.3989	6.31312	1
PITPNM2	57605	1.3948	0.016527	16.8954	3.70131	1
FOS	2353	1.39114	0.00943171	20.8224	2.94645	1
RUNX2	860	1.38896	0.0143562	17.8576	1.27491		1
SARDH	1757	1.38787	0.0428591	11.3845	-0.451735	1
PDZD4	57595	1.38475	0.0187085	16.0864	2.01573	1
IL32	9235	1.38026	0.0264732	13.9902	1.0919	1
EFCAB6	64800	1.37995	0.0105607	19.862	-0.248623	1
UNC5B-AS1	728978	1.3639	0.0114748	19.2534	0.127458	1
ZFPM2-AS1	102723356	1.36378	0.0480391	10.8287	0.983817	1
CNIH3	149111	1.36103	0.0437202	11.2686	-0.435377	1
ZNF311	282890	1.35553	0.0305448	13.1417	0.126386	1
ZNF697	90874	1.35176	0.00425501	27.246	3.39002	1
TNFAIP3	7128	1.35148	0.000831382	44.406	3.95729		1
CTSL	1514	1.35128	1.02e-05	170.34	7.36259	1
WARS	7453	1.34611	7.69e-06	217.516	7.52767	1
ERN1	2081	1.34269	0.0060933	24.33	5.36457	1
KCNG1	3755	1.33358	0.00170257	36.2494	3.4987	1
RYR1	6261	1.33039	0.00632221	23.833	1.39334	1
DNAJA4	55466	1.32823	0.0264376	14.0059	4.60687	1
TRIM16	10626	1.32005	0.000276315	61.5679	3.81223		1
RPS4XP16	220433	1.31508	0.0444168	11.1953	0.017709	1
PTER	9317	1.31469	0.00157231	37.2758	5.18468		1
LARP6	55323	1.31111	0.0012123	40.0227	5.22572	1
PDGFA	5154	1.30355	0.0122674	18.9279	4.19326		1
UCHL1	7345	1.30352	5.8e-05	94.737	7.07231	1
DOK7	285489	1.29523	0.00665206	23.4396	1.16673	1
NRCAM	4897	1.29473	0.00197343	34.6631	4.13402		1
MFSD2A	84879	1.28768	0.000312838	58.6881	3.50269	1
IL27RA	9466	1.27672	3.58e-05	112.243	4.31084	1
GTPBP2	54676	1.27225	0.000303549	60.262	7.63442	1
PSAT1	29968	1.26946	0.0163066	16.9782	8.76124	1
OSBPL6	114880	1.26791	0.000276315	61.9228	4.95521	1
PIR	8544	1.26518	0.011419	19.4476	5.50276		1
MFSD4A	148808	1.26181	0.032307	12.8337	-0.254796	1
MTHFD1L	25902	1.2588	0.000186748	70.7799	6.18026	1
RUNDC3A	10900	1.25616	0.0437708	11.2612	-0.150772	1
NFKBIZ	64332	1.25504	0.00539585	25.2738	3.24471		1
PHACTR1	221692	1.25265	0.0165391	16.7765	-0.0410644	1
BHLHE40	8553	1.24795	0.0190016	15.9843	5.77768		1
GCC2-AS1	644903	1.24578	0.0390427	11.8349	-0.333274	1
MID2	11043	1.24342	0.00885197	21.3128	3.50912	1
AMPD3	272	1.23831	0.0255431	14.2056	3.10986	1
POPDC3	64208	1.23582	0.00212418	33.5734	2.76371		1
ACTA2	59	1.23518	0.000312838	59.0458	2.71178	1
ICAM1	3383	1.23172	0.000607821	48.7949	5.76145		1
FAM89A	375061	1.22885	0.00129568	38.7735	2.11495	1
ARHGEF2	9181	1.22678	0.000228839	66.2491	6.82142	1
TUBE1	51175	1.22487	0.00267387	31.8436	5.63236	1
TMEM268	203197	1.22392	0.000615212	48.5001	4.91791	1
IRF5	3663	1.22256	0.00101866	41.9866	3.85851	1
TMEM182	130827	1.22135	0.00784014	22.2362	2.32776	1
CCDC18-AS1	100131564	1.22048	0.00603465	24.4004	3.84064	1
IRAK2	3656	1.218	0.0152553	17.4353	1.999		1
KLF4	9314	1.2179	0.00325975	29.8724	4.78633	1
SLC35G2	80723	1.21538	0.00105359	41.494	3.96216	1
HMGA1	3159	1.20628	0.019032	15.9667	8.72213		1
VWCE	220001	1.19942	0.0201558	15.5257	-0.173736	1
ULBP2	80328	1.19924	0.00120221	39.6502	3.31303	1
SMOX	54498	1.19669	0.00183552	35.5043	4.87196	1
MIR34AHG	106614088	1.19053	0.00427181	27.1929	3.55019	1
SLC22A15	55356	1.18759	0.0160426	17.1195	4.14204	1
HPX	3263	1.18448	0.0345098	12.4985	0.499073	1
SLC1A4	6509	1.18432	0.00468801	26.4272	5.89364	1
DOCK6	57572	1.17412	0.00581934	24.7193	5.49646	1
MAP1B	4131	1.17405	0.0300527	13.2998	7.55924	1
GRB10	2887	1.17181	0.000312838	59.1027	5.25187	1
FAM86JP	100125556	1.16718	0.00873253	21.2469	0.815682	1
HCLS1	3059	1.15936	0.00212418	33.5373	2.34258	1
SRRM2-AS1	100128788	1.1584	0.0291556	13.4115	1.00357	1
GSAP	54103	1.15805	0.000304182	59.6789	4.13579	1
MT1X	4501	1.15524	0.015871	17.2044	6.91067		1
TNFRSF10B	8795	1.14572	0.00545451	25.2036	7.9614	1
ZNF853	54753	1.13611	0.000360514	56.569	3.52149	1
CAPN5	726	1.13446	0.00034945	57.236	3.89719	1
SLC7A5	8140	1.13005	0.000155936	74.2282	9.9441	1
RBM26-AS1	100505538	1.12757	0.00206384	33.8782	2.02224	1
SLC7A1	6541	1.12629	0.00613222	24.2694	8.00543	1
FAM86B3P	286042	1.12561	0.00716754	22.8504	1.88751	1
SAT1	6303	1.12545	0.000312838	59.0948	7.31703	1
XBP1	7494	1.12389	0.00322083	29.9894	7.78211	1
RHBDD1	84236	1.11583	0.000472723	51.9456	5.26821	1
SLC3A2	6520	1.10971	0.0150946	17.5162	9.70602	1
GFPT1	2673	1.10371	0.000534009	50.1169	7.17903	1
MAFG	4097	1.09967	0.00983227	20.5244	6.71512	1
ZNF275	10838	1.09914	0.00972069	20.6168	5.33942	1
ADPRH	141	1.09603	0.0126127	18.6212	0.896976	1
FAM167A	83648	1.0934	0.026206	13.9974	1.16109	1
PYCR1	5831	1.09245	0.000678473	46.9927	6.86254	1
GARS	2617	1.08681	0.0142496	17.9297	8.45804	1
GPR3	2827	1.07762	0.0241024	14.5168	1.60442	1
TSPYL2	64061	1.07427	0.00010706	80.7562	5.09155	1
SLC25A45	283130	1.07089	0.0126757	18.5886	0.786175	1
CST6	1474	1.06893	0.00950979	20.6031	2.0865	1
JUNB	3726	1.06807	0.00153427	37.3836	4.83435	1
KCTD13	253980	1.06462	0.00262548	31.831	4.03966	1
ALAS1	211	1.06449	9.27e-05	84.0828	6.31045	1
THBS4	7060	1.06341	0.0213776	15.135	0.855104	1
MTHFD2	10797	1.06169	0.0272986	13.8404	8.7594	1
CEBPA-AS1	80054	1.06158	0.00621245	23.9854	1.28901	1
IL1R1	3554	1.05994	0.0150547	17.5408	3.52461		1
YARS	8565	1.05935	0.00151217	37.5554	8.17969	1
FAM86EP	348926	1.05728	0.0230053	14.7435	1.06662	1
XPOT	11260	1.05585	0.000230405	65.6122	9.0388	1
KCNQ4	9132	1.05493	0.0111487	19.4556	1.47266	1
SHMT2	6472	1.04644	0.0116	19.315	8.93567	1
RRN3P1	730092	1.04214	0.0306548	13.1018	1.05096	1
GAD1	2571	1.04047	0.0251814	14.2456	1.59971	1
SLC20A1	6574	1.03112	0.000515691	50.5995	7.28669	1
APLF	200558	1.02922	0.00193009	34.5791	1.81067	1
SERTAD1	29950	1.02884	0.0110509	19.6693	4.78163	1
MIDN	90007	1.02819	0.0324523	12.861	5.7648		1
SMG1P2	440354	1.02317	0.0424296	11.42	0.682446	1
NIPAL4	348938	1.02263	0.00981657	20.3891	1.8824	1
ZNF333	84449	1.02178	0.00473382	26.319	4.31944	1
TNFRSF10D	8793	1.01865	0.0235709	14.6945	5.03575	1
CLIP2	7461	1.0185	0.00580542	24.755	5.25673	1
IFRD1	3475	1.0183	0.00344652	29.349	7.35983	1
ABCG1	9619	1.01789	0.0375838	12.06	1.42082		1
CEBPG	1054	1.01543	0.0235709	14.6922	7.56604	1
ITPRIP	85450	1.00952	0.0116	19.3207	5.47384	1
CYSRT1	375791	1.00749	0.0254561	14.2309	2.8683	1
SDC4	6385	1.00418	0.000126233	77.9122	8.06922	1
TNFRSF1B	7133	0.994391	0.0204963	15.4103	0.377003	1
IER2	9592	0.993768	0.000644702	47.3844	4.64482	1
NR4A1	3164	0.992524	0.0212079	15.2778	3.55653	1
WHRN	25861	0.991211	0.0315887	13.0308	3.34997	1
ADAM8	101	0.990151	0.00680428	23.2618	2.20043	1
JHDM1D-AS1	100134229	0.98565	0.0191864	15.8159	1.30542	1
SLC30A1	7779	0.984626	0.0169502	16.7297	6.62106	1
DNAH1	25981	0.983969	0.0392218	11.8754	2.81177	1
ICAM5	7087	0.981281	0.00682112	23.4134	4.28637	1
RRP12	23223	0.980806	0.0189771	15.997	5.90069	1
IQCH	64799	0.978905	0.0424296	11.4626	1.79653	1
HSPA13	6782	0.977387	0.00346081	29.2972	7.11042	1
GPCPD1	56261	0.976681	0.000277076	61.4494	6.34826	1
ADGRG2	10149	0.973518	0.0241964	14.526	2.92214	1
CSRNP1	64651	0.973515	0.00247443	32.3017	4.15496	1
ENTPD2	954	0.973229	0.00459485	26.3875	3.26528	1
SP2-AS1	100506325	0.968912	0.0049965	25.6814	1.677	1
PLD6	201164	0.968006	0.00442554	26.6675	2.7225		1
FAM84B	157638	0.965969	0.00694118	23.2731	5.39232	1
XKR9	389668	0.961568	0.0200841	15.5616	1.0851	1
CBS	875	0.961117	0.00537298	25.0902	1.57701	1
CATSPER2P1	440278	0.959111	0.0161152	16.9653	1.10111	1
GS1-124K5.4	100289098	0.953251	0.0280313	13.6031	0.631133	1
NHSL1	57224	0.950019	0.0120584	19.0548	3.93773	1
CSRNP2	81566	0.946305	0.00552998	25.0898	6.05987	1
SH3KBP1	30011	0.944645	0.00321502	29.8242	4.24288		1
PERM1	84808	0.944209	0.0187085	15.9913	0.780405	1
AIFM2	84883	0.941706	5.27e-05	98.3849	5.92102	1
USP36	57602	0.93858	0.0201112	15.6369	6.52521	1
NSG1	27065	0.937414	0.0424972	11.4046	1.23589	1
ZPR1	8882	0.935089	0.000515691	50.6356	6.32033	1
GCNA	93953	0.934807	0.0424296	11.4228	1.00562	1
MARS	4141	0.931088	0.000238022	64.58	8.52434	1
SLC16A5	9121	0.931053	0.0106829	19.897	4.23261	1
PPM1E	22843	0.93088	0.00301531	30.4252	4.61754	1
PDLIM4	8572	0.930451	0.00861303	21.5158	6.72181	1
LAMP3	27074	0.929627	0.00797886	22.1911	5.74351	1
SARS	6301	0.925574	0.0389798	11.9151	8.60342	1
MVB12B	89853	0.923509	0.0404572	11.7009	2.44498	1
ALDH1A3	220	0.922304	0.0404572	11.7151	6.23863		1
TCF7	6932	0.917662	0.000733249	45.3492	4.16435	1
IARS	3376	0.917593	0.000458322	52.2247	9.3396	1
PVR	5817	0.912175	0.0105607	19.9878	7.0875	1
RGS3	5998	0.9117	0.0032886	29.6425	5.3982	1
PYROXD1	79912	0.908083	0.0109496	19.7071	3.76201	1
ZNF433	163059	0.907421	0.00981056	20.4598	3.43898	1
KLHL3	26249	0.906952	0.0272813	13.8477	3.50385	1
METRNL	284207	0.906579	0.0463254	11.022	2.64311	1
SLC16A13	201232	0.905729	0.000495723	51.1694	2.76407	1
TESK1	7016	0.90171	0.00402026	27.6705	4.80499	1
GPT2	84706	0.897971	0.0439468	11.2877	6.97466	1
ECM1	1893	0.896764	0.00448392	26.5686	2.9106	1
GPR137B	7107	0.896159	0.00179419	35.3248	3.60979	1
ASPHD1	253982	0.895717	0.0388695	11.8958	1.96355	1
CREM	1390	0.895204	9.67e-05	82.8106	4.43931	1
CTBS	1486	0.892493	0.00119353	39.7582	4.0293	1
VRK2	7444	0.891082	0.0450561	11.165	4.67006	1
RUSC2	9853	0.890478	0.0125267	18.8012	5.82112	1
FAM83G	644815	0.884906	0.0113634	19.4761	5.76904	1
IZUMO1	284359	0.882821	0.0243774	14.4061	1.76336	1
PIM1	5292	0.882064	0.0401393	11.7648	5.22447	1
NBR2	10230	0.881	0.0285216	13.5792	3.34202	1
CAPRIN2	65981	0.878162	0.0130157	18.5586	5.65588	1
SERPINB8	5271	0.878037	0.0227399	14.8966	4.41823	1
BEND3	57673	0.875263	0.04952	10.6882	3.16806	1
PRDM1	639	0.87493	0.0394445	11.7861	0.53845	1
EXPH5	23086	0.873972	0.0185016	16.1482	3.44852	1
ARAP2	116984	0.873412	0.046547	10.9899	4.70319	1
HPCAL1	3241	0.872482	0.000465969	52.0135	6.47658	1
SH2B3	10019	0.871508	0.00898246	21.1882	5.89968	1
ANKRD24	170961	0.867818	0.0345098	12.483	0.734585	1
KIF9-AS1	285352	0.866474	0.0105797	19.8336	3.33996	1
ERO1B	56605	0.866065	0.00887218	21.266	4.72821	1
MORC4	79710	0.858237	0.000199389	68.3578	5.84202	1
RABEPK	10244	0.858086	0.00506268	25.7437	5.52952	1
ASTN2	23245	0.857567	0.0142154	17.8259	2.7181	1
ALDH5A1	7915	0.856294	0.000496668	51.102	4.47946	1
EIF5A2	56648	0.855668	0.0121178	18.996	4.12861	1
PLPP5	84513	0.855216	0.000257804	62.8903	5.17946	1
ROBO3	64221	0.854922	0.00886084	21.2947	5.03707	1
AAK1	22848	0.854421	0.0339738	12.6405	5.72765	1
RBPMS2	348093	0.85403	0.0105155	19.9002	2.77839	1
HSPA9	3313	0.851778	0.0133817	18.2837	9.95076	1
LINC00174	285908	0.850977	0.0361171	12.2876	2.93399	1
UHRF1BP1	54887	0.849186	0.0175793	16.4907	6.82599	1
SH3RF1	57630	0.849137	0.0439039	11.301	4.68437	1
CBSL	102724560	0.848796	0.0262664	13.9652	1.27497	1
CLIP4	79745	0.844714	0.00493687	25.9554	6.17291	1
SH3TC1	54436	0.844101	0.00473382	26.2351	5.88633	1
C12orf66	144577	0.84319	0.00826641	21.7127	3.19649	1
IQCB1	9657	0.839301	0.000705615	46.1569	5.38402	1
COL18A1	80781	0.839248	0.00797886	22.0249	3.50898	1
MDM2	4193	0.837083	0.00369416	28.4618	7.32747	1
RHBDF2	79651	0.83583	0.0120181	19.0962	5.01062	1
LINC00963	100506190	0.833531	0.0051898	25.4657	5.02905	1
RNF24	11237	0.831596	0.00222899	33.1243	4.91044	1
BEND6	221336	0.825704	0.0277984	13.6547	1.55611	1
AEN	64782	0.825594	0.00122604	39.4215	6.25923	1
POLR3D	661	0.823566	0.00805637	22.064	5.55621	1
ZNF558	148156	0.821646	0.00834682	21.7804	5.26254	1
BEND7	222389	0.821097	0.0187085	16.0827	4.8269	1
TMEM41B	440026	0.818637	0.000992282	42.0957	6.26859	1
SLC9A1	6548	0.818541	0.000744146	45.1138	5.76278	1
WDR31	114987	0.815458	0.0140002	18.0295	4.3268	1
GOT1	2805	0.815083	0.00102732	41.6654	7.10452	1
YRDC	79693	0.813164	0.0226123	14.9284	4.61005	1
PFDN2	5202	0.80913	0.00314778	30.018	6.66041	1
CDC42EP1	11135	0.801513	0.00680141	23.4042	6.06225	1
CEP120	153241	0.801293	0.0175394	16.5043	6.59316	1
THNSL2	55258	0.801243	0.014411	17.831	4.4292	1
SLC31A1	1317	0.800553	0.00226151	32.9578	6.72789	1
GPRASP1	9737	0.797172	0.00879514	21.1922	2.43613	1
G6PD	2539	0.792168	0.00317795	29.8499	7.98948		1
GALE	2582	0.788921	0.000394618	54.6991	6.34208	1
ZNF202	7753	0.786035	0.00984288	20.4588	4.98343	1
RAB11FIP2	22841	0.785216	0.047341	10.9014	5.3607	1
RBM11	54033	0.782487	0.0182896	16.1373	2.12827	1
PMAIP1	5366	0.781741	0.0154384	17.373	6.04058	1
ATP6V1E2	90423	0.781302	0.0113345	19.3619	3.01667	1
GDPD1	284161	0.777364	0.00524234	25.2794	3.58734	1
SMAD7	4092	0.776099	0.0105155	19.8971	2.98364	1
ZNF561-AS1	284385	0.774245	0.0283207	13.5852	3.27641	1
AREG	374	0.773286	0.0447169	11.1991	5.78119		1
RILPL1	353116	0.771307	0.0119174	19.0603	4.04765	1
NOP14-AS1	317648	0.770516	0.00365402	28.4497	4.19671	1
ZNF192P1	651302	0.769805	0.0389957	11.8462	2.04119	1
ZNF441	126068	0.767843	0.042708	11.4362	4.70333	1
MCOLN3	55283	0.767312	0.0273149	13.8288	5.68181		1
NAGS	162417	0.766333	0.00798707	21.9897	3.81547	1
FAM86DP	692099	0.759984	0.0147485	17.5978	2.67966	1
ZC3H12A	80149	0.75984	0.00200153	34.1781	4.02752		1
SMYD5	10322	0.75775	0.00474693	26.0857	5.68948	1
ATP6V0A2	23545	0.757223	0.00750087	22.5442	5.53968	1
TMCC3	57458	0.754633	0.0446129	11.2111	3.58059	1
TRPM4	54795	0.752306	0.0037933	28.1398	4.95613	1
NCS1	23413	0.751555	0.0187085	16.0827	5.34974	1
RNF14	9604	0.749752	0.000567763	48.9352	6.53846	1
RRAGD	58528	0.74915	0.0039037	27.8169	5.61244		1
EIF5	1983	0.748299	0.00301599	30.2909	8.69988	1
PRSS21	10942	0.74822	0.0444616	11.1695	0.87564	1
ZNF274	10782	0.743608	0.0440628	11.2702	5.51574	1
MORN4	118812	0.7427	0.00646667	23.6224	4.84085	1
ANKAR	150709	0.741366	0.0403622	11.6703	2.36709	1
SMAGP	57228	0.740898	0.00846612	21.4911	3.14368	1
INPP1	3628	0.74073	0.000643491	47.4681	5.17055	1
SMTN	6525	0.738068	0.00369416	28.3236	5.39173	1
L3HYPDH	112849	0.735395	0.0135901	18.1055	3.49216	1
PLXND1	23129	0.73491	0.00858788	21.3754	3.5071	1
ZNF844	284391	0.734818	0.0179851	16.2793	3.29168	1
PDLIM3	27295	0.733921	0.0190775	15.8518	2.32696	1
DRAP1	10589	0.733189	0.0157858	17.2472	7.20264	1
AXIN1	8312	0.731928	0.00298212	30.4131	6.22674	1
PDLIM7	9260	0.729713	0.0160053	17.1339	6.78361	1
MAK16	84549	0.7286	0.00268589	31.4778	5.14973	1
TNFSF9	8744	0.727075	0.0233203	14.6627	2.26434	1
CNNM4	26504	0.72561	0.0437202	11.3237	5.10105	1
RPGR	6103	0.724784	0.0274329	13.7614	3.92573	1
DUS4L	11062	0.724647	0.0370365	12.1138	1.91349	1
ANKRA2	57763	0.723698	0.0155607	17.2952	5.23819	1
C18orf8	29919	0.721847	0.00171673	35.7917	5.15215	1
CCNB1IP1	57820	0.721695	0.00321502	29.7231	7.06458	1
SFMBT1	51460	0.714746	0.011569	19.2633	5.19026	1
RTCA	8634	0.71362	0.00124387	39.2136	5.59296	1
PQLC2	54896	0.713111	0.0298218	13.3366	4.9692	1
ABHD11	83451	0.712891	0.0130616	18.4443	4.77403	1
WASH3P	374666	0.712877	0.0323271	12.8239	1.37253	1
PRELID3A	10650	0.712358	0.0260082	14.0235	2.9777	1
RBM38	55544	0.711132	0.00184662	35.0425	5.35181	1
GTF2IP20	441124	0.711004	0.0190786	15.8459	2.22919	1
FYN	2534	0.710229	0.00485232	25.9151	5.15887	1
TOMM34	10953	0.710213	0.00286012	30.8891	6.57039	1
HLCS	3141	0.710105	0.0180671	16.3289	5.46222	1
RNF19B	127544	0.709115	0.00429283	26.905	4.9514	1
NR2C2AP	126382	0.708016	0.0302087	13.2614	5.138	1
CLMP	79827	0.7072	0.00634081	23.7763	5.30128		1
MCM9	254394	0.707141	0.0152553	17.3818	4.67088	1
TRIM22	10346	0.706184	0.00716897	22.833	5.91438	1
ASAH2B	653308	0.706053	0.0105607	19.8397	2.96371	1
UGGT2	55757	0.703904	0.0169427	16.7131	5.61539	1
CXCL16	58191	0.70197	0.0148788	17.5744	4.88115	1
CYP4V2	285440	0.698272	0.0182308	16.1636	2.89376	1
CCDC181	57821	0.697723	0.0180871	16.2177	1.5276	1
HOMER2	9455	0.695909	0.0117563	19.1073	3.39952	1
RNF6	6049	0.69553	0.0460342	11.0495	6.47183	1
RGS20	8601	0.694951	0.00364464	28.5016	3.0198	1
PKD1	5310	0.694586	0.0439468	11.2875	6.81767	1
PRKCQ	5588	0.693992	0.016555	16.7605	2.288	1
GAS5	60674	0.693815	0.0226123	14.8832	9.18098	1
TBRG1	84897	0.6923	0.0241024	14.5607	5.41367	1
LINC01006	100506380	0.69194	0.0296564	13.2909	2.06529	1
ARMC9	80210	0.691811	0.00442554	26.6728	4.64825	1
NKX3-1	4824	0.690433	0.00395146	27.654	3.9436	1
FAM219A	203259	0.69026	0.0106095	19.8138	4.78882	1
PXK	54899	0.688459	0.00797886	22.0227	5.40955	1
GPSM1	26086	0.688041	0.0161357	16.987	4.78484	1
LACC1	144811	0.687773	0.0486015	10.7659	3.81646	1
CBX4	8535	0.685849	0.00679027	23.2909	5.35925	1
PLIN2	123	0.685425	0.00938877	20.7486	6.25881	1
OSGIN2	734	0.684967	0.00684924	23.175	6.10166	1
NAB2	4665	0.681457	0.00365402	28.4566	5.33975	1
GSR	2936	0.680843	0.00143793	37.7262	6.59925		1
QSOX1	5768	0.679274	0.00176097	35.4777	7.1994	1
PSEN2	5664	0.679015	0.00867893	21.2905	3.34773	1
SLC41A1	254428	0.677124	0.0315887	13.021	6.35665	1
CCDC122	160857	0.676895	0.0254355	14.1536	2.91537	1
PRDM4	11108	0.676098	0.0417411	11.5688	5.76684	1
SLC35F6	54978	0.675301	0.000955341	42.559	5.80656	1
SNHG17	388796	0.675092	0.035005	12.4641	6.66933	1
SNX10	29887	0.674897	0.0375838	12.0584	3.60767	1
GCC1	79571	0.672757	0.0047908	25.9999	5.82125	1
STEAP2	261729	0.671304	0.011762	19.0955	4.0043	1
VPS37A	137492	0.667774	0.0034474	29.0537	5.78487	1
EAF1	85403	0.667317	0.0133817	18.2474	5.243	1
NR1D1	9572	0.666466	0.0356842	12.3183	3.55803	1
NBPF1	55672	0.666154	0.0314616	13.0586	5.62823	1
ZNF568	374900	0.665668	0.0442521	11.1957	3.03613	1
AVEN	57099	0.665461	0.0252154	14.2048	3.77826	1
GPRASP2	114928	0.664681	0.00316461	29.89	4.13795	1
DNAJC18	202052	0.664465	0.00424802	27.0192	5.15252	1
ZNF641	121274	0.664343	0.00580542	24.551	4.65305	1
MIR100HG	399959	0.663796	0.0101665	20.0984	3.41727	1
PI4KAP2	375133	0.662404	0.0348851	12.4149	1.8902	1
PYGO1	26108	0.661977	0.0419212	11.5266	4.11462	1
DEPDC4	120863	0.660013	0.0166825	16.7133	2.42139	1
TCEA1	6917	0.659751	0.000825771	44.1261	7.17729	1
FEZ1	9638	0.658191	0.027096	13.8028	2.82432	1
TMEM206	55248	0.654139	0.00222899	33.1233	4.55604	1
TP53I3	9540	0.652921	0.0423418	11.4955	5.88871	1
RPF2	84154	0.651617	0.0353046	12.4235	6.06711		1
THAP10	56906	0.651122	0.0147696	17.5802	3.55044	1
LARS	51520	0.651114	0.00814676	21.8098	8.69658	1
SLC2A10	81031	0.650881	0.00698894	23.0379	4.13383	1
CTAGE5	4253	0.649835	0.0476222	10.8269	1.82477	1
ZBTB49	166793	0.649664	0.0498277	10.6104	2.87847	1
ARSG	22901	0.648764	0.0068358	23.2009	3.35058	1
KLHL7-AS1	100775104	0.648591	0.0370783	12.103	1.94132	1
NLRX1	79671	0.645629	0.00659487	23.4935	5.20014	1
SEPHS2	22928	0.639935	0.003389	29.2493	6.1854	1
KIF7	374654	0.639917	0.00983227	20.3638	5.08121	1
DNPEP	23549	0.634719	0.00805637	21.9204	6.20596	1
ZNF473	25888	0.633023	0.00176097	35.4882	5.36197	1
ANKMY1	51281	0.630625	0.0161139	16.9697	3.80349	1
E2F6	1876	0.629643	0.00587635	24.4152	4.03006	1
TMEM209	84928	0.628191	0.00292269	30.6046	6.02423	1
MB21D1	115004	0.627272	0.0133817	18.1941	5.13061	1
LGALS3	3958	0.625629	0.0318461	12.97	7.07784	1
ZNF598	90850	0.625602	0.00858788	21.3818	6.48156	1
ICA1	3382	0.624566	0.0207664	15.3124	2.78055	1
TPCN1	53373	0.622871	0.035976	12.3136	5.64916	1
NFKB2	4791	0.622037	0.012164	18.8575	5.78235	1
MBD1	4152	0.621618	0.0152553	17.3662	7.07085	1
TRMT1	55621	0.621328	0.00828401	21.6885	5.92027	1
KLC2	64837	0.619881	0.00285764	30.9742	5.92493	1
ZCCHC4	29063	0.618294	0.0290206	13.4415	4.4828	1
TMEM5	10329	0.61775	0.0105607	19.841	5.06118	1
TOR1A	1861	0.61607	0.000794422	44.4873	6.22024	1
NSMAF	8439	0.612508	0.00110953	40.4825	5.98071	1
EVC2	132884	0.612035	0.0294489	13.3279	3.36944	1
ZNF816	125893	0.611925	0.0456651	11.027	2.94153	1
EPRS	2058	0.611448	0.00983227	20.3692	8.63372		1
COQ10B	80219	0.61144	0.0223255	14.9219	4.9416	1
LONRF1	91694	0.611427	0.00717259	22.8111	4.79657	1
AP4S1	11154	0.610123	0.00380054	28.1166	3.97191	1
SBDSP1	155370	0.608705	0.0434637	11.3469	5.02774	1
SGPL1	8879	0.608131	0.00379252	28.1529	6.78996	1
DUS3L	56931	0.606349	0.0363559	12.2332	4.672	1
NARS	4677	0.605194	0.00512678	25.4416	8.61692	1
GDAP2	54834	0.604964	0.0132061	18.3007	4.52441	1
METAP1D	254042	0.603128	0.00827324	21.7018	4.40653	1
OSTM1	28962	0.601284	0.00797886	22.0088	6.38448	1
LONP1	9361	0.600512	0.022883	14.8089	7.98675	1
NEMP2	100131211	0.600005	0.00676939	23.3304	4.80185	1
EYA2	2139	-0.603226	0.0375415	12.0919	5.2789	1
IGFBP7	3490	-0.603623	0.00904296	20.9726	6.07059	1
GLDC	2731	-0.603719	0.00921651	20.8356	4.66119	1
KIF2C	11004	-0.604491	0.0435368	11.3426	7.44474	1
EID2	163126	-0.605078	0.0435368	11.3147	4.34916	1
RHOBTB1	9886	-0.605535	0.0240883	14.4868	3.33692	1
ELOVL6	79071	-0.605562	0.0268893	13.8956	7.05311	1
CDK2	1017	-0.606626	0.00288108	30.765	7.13872	1
HEXIM1	10614	-0.607628	0.00101367	41.8624	6.28412	1
HNRNPA2B1	3181	-0.607709	0.00392113	27.7675	10.3942	1
PLAT	5327	-0.60876	0.00222792	33.1764	4.08129	1
ARRDC2	27106	-0.609601	0.0388695	11.9132	4.77938	1
CDCA8	55143	-0.609912	0.00993551	20.2779	6.32131	1
KIAA0895L	653319	-0.61087	0.0181395	16.2018	4.61375	1
TNK2	10188	-0.6115	0.0480391	10.8295	6.20241	1
CEP70	80321	-0.612089	0.0326238	12.8139	5.15691	1
PLK2	10769	-0.612246	0.00721553	22.7576	5.82549	1
SEC22C	9117	-0.613106	0.00183552	35.1045	6.63385	1
TMEM184A	202915	-0.614189	0.0187085	15.984	3.16825	1
CKAP2	26586	-0.61501	0.00387445	27.8962	7.57139	1
SPEF2	79925	-0.615706	0.0235709	14.6035	3.81478	1
ANO8	57719	-0.617269	0.0357013	12.3422	4.86324	1
LIPA	3988	-0.61746	0.0173716	16.5083	6.93032	1
TTC7A	57217	-0.618277	0.00210236	33.7131	6.0228	1
SLC4A2	6522	-0.620203	0.0244414	14.4398	7.54891	1
PKM	5315	-0.620809	0.0258155	14.0639	10.5425	1
STX2	2054	-0.621762	0.00387249	27.9108	5.36307	1
DAB2	1601	-0.622381	0.0105607	19.8508	4.42978	1
ECT2	1894	-0.626904	0.0159056	17.1063	7.71421	1
WEE1	7465	-0.627589	0.00249088	32.147	6.15932	1
PON2	5445	-0.628281	0.0363559	12.2584	6.47455	1
PPP1CB	5500	-0.628961	0.0419438	11.5391	8.12396	1
LIX1L	128077	-0.629278	0.0110218	19.558	5.39826	1
KIF18B	146909	-0.634183	0.00846612	21.512	6.25757	1
KBTBD6	89890	-0.634459	0.00136871	38.1899	5.22237	1
CRYZ	1429	-0.634673	0.0332711	12.7262	5.3987	1
SNN	8303	-0.634858	0.00631853	23.8526	4.64369	1
CYTH3	9265	-0.63516	0.0241652	14.5309	7.26663	1
PODXL	5420	-0.635236	0.0339738	12.6336	5.5669	1
PHLDB1	23187	-0.636074	0.019032	15.9164	6.27384	1
FZD4	8322	-0.636274	0.0213913	15.1148	3.02236	1
CYBRD1	79901	-0.638255	0.0247174	14.4016	7.20837	1
TESMIN	9633	-0.638863	0.0296971	13.2831	2.57628	1
ZNF488	118738	-0.641396	0.0371012	12.0985	2.40501	1
YWHAH	7533	-0.641489	0.00350843	28.845	7.33549	1
TRDMT1	1787	-0.642977	0.0161544	16.9171	3.58341	1
NCAPH	23397	-0.643883	0.00193946	34.4708	6.57454	1
KLF5	688	-0.644864	0.00499462	25.6931	6.08013		1
SDC3	9672	-0.645047	0.00921922	20.828	7.16413	1
KANTR	102723508	-0.649477	0.0159633	17.0364	4.15745	1
ARSK	153642	-0.649485	0.00129275	38.8642	4.80467	1
SMARCA1	6594	-0.649942	0.00496837	25.7421	5.84864	1
NEK2	4751	-0.650036	0.00632301	23.8046	6.37084	1
WWOX	51741	-0.650835	0.0402343	11.6879	2.85193	1
ATP1B1	481	-0.651818	0.00212418	33.5667	6.58699	1
JUP	3728	-0.653195	0.007742	22.2471	7.1843	1
C11orf95	65998	-0.653648	0.0074153	22.5639	4.09449	1
KIF5A	3798	-0.654046	0.0389451	11.8861	3.79616	1
ZNF33B	7582	-0.65527	0.00131692	38.5771	5.77137	1
FZD1	8321	-0.658353	0.0032412	29.6322	3.97361	1
PDIA4	9601	-0.658387	0.0132213	18.2936	8.41717	1
ADD3	120	-0.658636	0.00383551	28.038	6.39105	1
DHCR24	1718	-0.659478	0.00344652	29.0689	9.98941	1
FAM213B	127281	-0.660897	0.0279471	13.6233	2.29644	1
NUDT4	11163	-0.661121	0.0279064	13.6907	4.6848	1
NDRG3	57446	-0.662634	0.0173854	16.525	6.67529	1
DEPDC1	55635	-0.662823	0.000687906	46.5219	6.79783	1
SLC17A5	26503	-0.663662	0.00447905	26.5851	5.26361	1
PGK1	5230	-0.663683	0.0110509	19.524	8.94302	1
EID1	23741	-0.66429	0.00632301	23.8008	7.33188	1
HSP90B1	7184	-0.664388	0.016363	16.8467	10.6225		1
MIR600HG	81571	-0.664456	0.0295129	13.3171	3.08618	1
EPHB4	2050	-0.665645	0.00285764	30.9608	6.69825	1
SHMT1	6470	-0.666498	0.00643878	23.6697	4.89657	1
KIF15	56992	-0.667583	0.00648267	23.6011	5.5512	1
LMNB2	84823	-0.669377	0.00533155	25.1483	8.90775	1
UCP2	7351	-0.669502	0.0362589	12.2773	5.24345	1
RECK	8434	-0.670182	0.00124387	39.2586	4.83378	1
AHR	196	-0.672876	0.00594203	24.3287	5.34574	1
PREX1	57580	-0.673786	0.0338731	12.6149	3.69192	1
LDLRAD3	143458	-0.675288	0.0012123	39.5341	6.43692	1
C4orf33	132321	-0.67568	0.048025	10.8335	4.58779	1
BUB1	699	-0.675795	0.00380903	28.0914	7.36036		1
DEPDC1B	55789	-0.676962	0.0010444	41.3906	6.23082	1
DNM3	26052	-0.678676	0.0201558	15.5228	2.24577	1
TPM1	7168	-0.678822	0.00109885	40.619	6.26107	1
COL16A1	1307	-0.679141	0.0148763	17.5395	3.80406	1
PLXNB1	5364	-0.68102	0.0209624	15.3322	6.83117	1
B3GNT9	84752	-0.681109	0.023167	14.7514	4.65673	1
DDR1	780	-0.68311	0.00716754	22.8311	5.10128	1
TACC3	10460	-0.68363	0.0305448	13.2041	7.73519	1
GALNT2	2590	-0.683705	0.0330466	12.7726	6.87182	1
GPC4	2239	-0.684367	0.0424296	11.419	3.16226	1
DNAJB4	11080	-0.687037	0.0110534	19.5625	5.48803	1
GAS2L1	10634	-0.689937	0.0192604	15.8478	5.27	1
PLXDC2	84898	-0.69019	0.0150946	17.3973	3.78379	1
SLFN13	146857	-0.690749	0.0060197	24.2408	4.29925	1
PKP3	11187	-0.691296	0.00702658	22.9791	6.02586	1
DAG1	1605	-0.69193	0.00425501	26.9884	7.97031	1
EFHC1	114327	-0.693117	0.00646077	23.6433	5.44206	1
ANXA3	306	-0.694545	0.00260192	31.8222	6.45738	1
PDE4D	5144	-0.694865	0.0257719	14.1578	6.07893	1
WWC1	23286	-0.694959	0.0104373	20.0327	6.74186	1
PDE7A	5150	-0.695082	0.0311626	13.1052	5.56127	1
LOXL2	4017	-0.69543	0.00537298	25.0869	5.53764	1
MAGI1	9223	-0.695849	0.0277809	13.6898	3.79758	1
PHKB	5257	-0.698682	0.00296841	30.4768	6.4688	1
PROS1	5627	-0.700269	0.0456651	11.0813	6.57485	1
CDKN1B	1027	-0.700646	0.0389957	11.907	6.51903	1
CYP2U1	113612	-0.700681	0.0121178	18.8851	4.15326	1
PTRF	284119	-0.70164	0.000676791	20.5528	3.81691	1
IGSF9	57549	-0.705485	0.0273132	46.7425	8.5626	1
PLS3	5358	-0.705837	0.0114794	13.7526	1.92487	1
FERMT2	10979	-0.706006	0.00387249	19.32	7.43304	1
MAZ	4150	-0.707138	0.0236731	27.9454	7.40826	1
ADAMTSL4	54507	-0.707245	0.0342408	14.6628	4.99596	1
VASH2	79805	-0.70769	0.0222066	12.6001	5.63158	1
HPSE	10855	-0.710238	0.00756362	14.9266	3.18576	1
KCTD21	283219	-0.71306	0.0388464	22.4157	5.59351	1
FNBP1L	54874	-0.717707	0.0471798	11.8841	2.94411	1
P3H2	55214	-0.71909	0.0182896	10.9226	6.5561	1
CDK14	5218	-0.720075	0.0016451	16.2386	5.69266	1
SNPH	9751	-0.721989	0.0274296	36.4218	5.61979	1
HACD4	401494	-0.721994	0.048025	13.7697	4.0329	1
CENPE	1062	-0.722278	0.00646587	10.8354	3.85102	1
LINC00960	401074	-0.722459	0.0370614	23.6888	7.251	1
CNN2	1265	-0.722702	0.00330414	12.1091	1.7547	1
BAIAP2-AS1	440465	-0.723741	0.00837307	29.446	6.95191	1
SQLE	6713	-0.72375	0.00521099	21.6077	4.38979	1
ACBD7	414149	-0.728933	0.0456651	25.3223	7.72852	1
GPM6B	2824	-0.729878	0.0140002	11.0582	3.16445	1
VAMP1	6843	-0.730552	0.048025	17.9222	2.48526	1
PLOD2	5352	-0.73092	0.0279253	10.8338	4.16152	1
ANXA2	302	-0.731782	0.00917143	13.7099	7.95958	1
SAMHD1	25939	-0.732024	0.00507281	20.8782	9.96113	1
BICC1	80114	-0.734734	0.000540855	25.6	6.95199	1
ITGB4	3691	-0.734809	0.00262548	49.5569	5.49234	1
PIK3R1	5295	-0.735162	0.0398559	31.6735	8.43617		1
AKAP5	9495	-0.737464	0.0200115	11.7965	6.35551	1
RAB3D	9545	-0.737968	0.0124681	15.5869	2.57297	1
LMNA	4000	-0.738882	0.0127361	18.7581	4.71355	1
ADGRE5	976	-0.740055	0.00680428	18.6106	8.90996	1
FOXO4	4303	-0.742998	0.0161357	23.3054	5.63973	1
TPX2	22974	-0.744844	0.00286279	16.9586	3.91473	1
MATN3	4148	-0.745375	0.00943171	30.8586	8.58587	1
ANXA1	301	-0.745694	0.0180871	20.6506	3.5645	1
CD200	4345	-0.747219	0.0149143	16.3152	8.39563	1
ARHGEF39	84904	-0.748797	0.0499118	17.4767	3.07483	1
TBL1XR1	79718	-0.750663	0.000744146	10.6487	4.7575		1
APH1B	83464	-0.750697	0.00866709	45.1511	7.18579	1
PPP1R3C	5507	-0.75109	0.0201576	21.3101	4.28437	1
LPIN1	23175	-0.752807	0.0144288	15.5155	2.94612		1
RIN2	54453	-0.753718	0.000540855	17.8417	7.27321	1
B4GALT1	2683	-0.753724	0.00166907	49.5956	5.32251	1
ABCA3	21	-0.753758	0.0256943	36.2314	7.48639	1
NCAPG	64151	-0.75427	0.00298212	14.1795	4.56235	1
KIF23	9493	-0.758286	0.00156426	30.4115	7.51128	1
DPYD	1806	-0.759945	0.00210942	36.9213	7.42778	1
LMO7	4008	-0.761042	0.00322206	33.6548	4.87188	1
SLC22A5	6584	-0.761061	0.00212418	29.6826	5.18277	1
ERAP2	64167	-0.763289	0.000442818	33.5403	5.87592	1
NUSAP1	51203	-0.76375	0.0161357	52.7692	7.26994	1
MORF4L1P1	326591	-0.76527	0.0274093	17.0517	8.33628	1
PTPRG	5793	-0.766779	0.0135687	13.7295	2.47762	1
CALR	811	-0.768027	0.0208082	18.2444	6.29027	1
RNF145	153830	-0.768464	0.000292742	15.3651	9.90291	1
CCDC85C	317762	-0.768902	0.0239126	60.4102	7.65621	1
AJUBA	84962	-0.770265	0.000733249	14.609	5.76494	1
BTD	686	-0.770453	0.0209539	45.4506	7.73296	1
CKMT1A	548596	-0.770949	0.0424972	15.3473	4.70349	1
EHD2	30846	-0.771424	0.000228839	11.4044	2.12978	1
TCTN2	79867	-0.772042	0.0035041	65.8163	7.14062	1
TSPYL4	23270	-0.772158	0.00129533	28.8651	3.75805	1
MBNL2	10150	-0.774809	0.000717389	38.8073	5.4043	1
TNFSF13	8741	-0.775047	0.0357013	45.819	5.94969	1
RTKN2	219790	-0.778462	0.00247443	12.2962	1.91681	1
FSTL1	11167	-0.779205	0.0245375	32.2381	4.90787	1
CDC20	991	-0.779972	0.0158783	14.451	7.90479		1
ANP32E	81611	-0.780204	0.00309161	17.194	7.94251	1
SKP2	6502	-0.781549	0.0128632	30.106	7.66273	1
KIF4A	24137	-0.781677	0.00935066	18.624	6.46155	1
CCNA2	890	-0.782892	0.00197343	20.8846	6.92423	1
ERGIC1	57222	-0.784852	0.0032886	34.3067	7.35382	1
PTMA	5757	-0.789154	0.00694118	29.4903	8.62745	1
SGO2	151246	-0.789202	0.00171395	23.0919	9.24033	1
BNIP3L	665	-0.789277	0.00335849	35.8322	6.68025	1
C21orf58	54058	-0.789328	0.0271569	29.3727	7.27805	1
TSPAN13	27075	-0.789346	0.000201031	13.8711	4.91957	1
KRT7	3855	-0.790559	0.0358204	67.923	5.23171		1
CPVL	54504	-0.793664	0.0111452	12.3401	10.0955	1
GBP1	2633	-0.795559	0.00814294	19.4624	2.08063		1
RIPK4	54101	-0.796038	0.000300997	21.9094	4.88104	1
ATRNL1	26033	-0.796285	0.045218	59.9537	5.14509	1
ANKEF1	63926	-0.796504	0.0122057	11.1401	3.60776	1
THY1	7070	-0.797176	0.0382496	18.879	3.95812	1
SETBP1	26040	-0.797537	0.0164353	12.005	5.55987	1
NDC80	10403	-0.798172	0.0222207	16.8156	3.2656		1
B4GALNT4	338707	-0.800912	0.040577	15.0121	6.98383	1
CXADR	1525	-0.802031	0.00410253	11.7005	5.24999	1
RAB6B	51560	-0.802186	0.0158766	27.3833	5.16492	1
SHISA9	729993	-0.802442	0.0373698	17.1386	3.8425	1
SLC25A23	79085	-0.802898	0.00506268	12.1338	5.38997	1
TRAM2	9697	-0.803615	0.0207664	25.6836	5.70739	1
PMP22	5376	-0.804362	0.00935976	15.4102	8.04124	1
GAS6-AS2	100506394	-0.804687	0.019032	20.8673	5.50326	1
NUDT13	25961	-0.806798	0.0437478	15.8717	2.34675	1
CCNF	899	-0.80844	0.0184523	11.2743	2.23757	1
ARL6IP1	23204	-0.808973	0.0300527	16.1892	5.65855	1
EPB41L4B	54566	-0.809637	0.000351186	13.2894	8.4046	1
GPRC5A	9052	-0.812918	0.0197861	57.045	5.70063		1
LFNG	3955	-0.814796	0.0482861	15.7396	5.57555	1
CENPI	2491	-0.815477	0.0476526	10.7519	1.10745	1
KANK2	25959	-0.817464	0.000733249	10.8735	5.4522	1
SPATA13	221178	-0.817687	0.014854	45.3446	6.55331	1
SPEG	10290	-0.818843	0.0323516	17.6391	4.12917	1
LDOC1	23641	-0.819282	0.00970194	12.8814	4.17759	1
GDF11	10220	-0.819992	0.00312388	20.6321	5.70409	1
GLUL	2752	-0.821561	0.00168073	30.0128	4.71938	1
THRA	7067	-0.822238	0.00461208	36.097	7.62691	1
RAD21	5885	-0.824487	0.000975358	26.4286	5.54143	1
SLC4A8	9498	-0.827097	0.0373798	42.2968	8.92346		1
TRIM59	286827	-0.828266	0.00533132	12.0673	1.18122	1
RACGAP1	29127	-0.832127	0.000728317	25.2669	5.32892	1
PGAM1	5223	-0.834596	0.00144666	45.6155	7.43283	1
PLAU	5328	-0.835773	0.0287728	37.658	5.82038		1
GPSM2	29899	-0.837377	0.000271131	13.5293	5.82837	1
FIGN	55137	-0.837391	0.0284614	62.0475	6.37445	1
NCAPD2	9918	-0.83842	0.00549859	13.5951	4.42134	1
RNF144B	255488	-0.838607	0.000170247	25.0002	8.72545	1
GPC6	10082	-0.839228	0.0164014	72.144	4.67411	1
FBN1	2200	-0.842873	0.0161544	16.9342	4.19485		1
SLC39A8	64116	-0.845444	0.00798707	17.0376	6.69549	1
FKBP7	51661	-0.845656	0.016555	22.115	4.68462	1
PKIA	5569	-0.84602	0.0166245	16.8311	3.59665	1
FGFR3	2261	-0.846454	0.048655	16.7345	2.35466	1
KRT8	3856	-0.846596	0.0431171	10.7647	4.31799	1
CHD3	1107	-0.848445	0.000283205	11.3906	8.82892	1
MAGED1	9500	-0.848565	0.00716754	61.1213	6.95639	1
TCF4	6925	-0.848667	0.0126046	23.0178	6.77809	1
KIF18A	81930	-0.849257	0.00056567	18.6316	3.16009	1
FBXO5	26271	-0.853243	0.00591288	49.0122	5.49348	1
PAQR4	124222	-0.855512	0.00348247	24.547	6.14857	1
BTN3A3	10384	-0.856474	0.0251412	28.9697	4.76548	1
LGR4	55366	-0.857327	0.0255431	14.3156	3.72869	1
PLEKHA2	59339	-0.862052	0.000390664	14.2072	5.54519	1
LINC01503	100506119	-0.864496	0.0110509	55.1042	6.07124	1
GTSE1	51512	-0.864844	0.00392294	19.6027	3.86538	1
GRK5	2869	-0.871479	0.0128632	27.8995	6.24532	1
AURKA	6790	-0.871518	0.00289209	18.4931	1.79703	1
ACSS1	84532	-0.872519	0.02397	30.836	7.25564		1
PDLIM1	9124	-0.873773	0.0413435	14.5963	5.08844	1
MPZL2	10205	-0.875013	0.0476526	11.6067	7.65176	1
KIFC1	3833	-0.876709	0.014411	10.8723	3.79026	1
ANXA8L1	728113	-0.877004	0.00846612	17.8517	5.412	1
SLC37A4	2542	-0.877009	0.046448	21.5206	2.19962	1
TMEM19	55266	-0.878176	0.00847457	11.0012	3.83148	1
TOP2A	7153	-0.878593	0.00424567	21.6442	5.09957		1
SGCE	8910	-0.878907	0.00741118	27.0438	9.89464	1
OVOL2	58495	-0.87925	0.00998257	22.7586	6.58632	1
F2R	2149	-0.882221	0.00807041	20.2438	1.6965	1
DMRTA1	63951	-0.884685	0.0316614	22.0777	5.1204	1
BASP1	10409	-0.888568	0.000445648	13.0047	3.63604	1
KIF11	3832	-0.88945	0.000744146	52.6539	6.5802	1
C9orf3	84909	-0.88954	0.0324309	45.1443	7.74901	1
CENPA	1058	-0.890804	0.0408851	12.8698	5.34666	1
CPPED1	55313	-0.894681	0.000516847	11.6652	5.61146	1
KIAA1522	57648	-0.899611	0.00164729	50.4845	4.54256	1
COL4A3	1285	-0.901332	0.0259169	36.482	7.48932	1
CHRM3	1131	-0.903244	0.00732997	14.1223	5.50939	1
RAB27B	5874	-0.903528	0.0302561	22.7514	4.04127	1
FOXA1	3169	-0.90497	0.00193393	13.2477	3.85769	1
DLGAP5	9787	-0.905429	0.00104098	34.5192	4.02682		1
CACNB3	784	-0.908543	0.0354681	41.5295	7.01521	1
BTN3A2	11118	-0.911187	0.0258278	12.4042	5.44977	1
FAM83D	81610	-0.911361	0.0016451	14.1416	5.61244	1
SNCA	6622	-0.911839	0.0180081	36.5955	6.81491	1
PRC1	9055	-0.912326	0.000559925	16.2701	2.34668	1
PKP1	5317	-0.916833	0.00632221	49.1783	8.10604	1
HMGB3	3149	-0.917665	0.00637522	24.0384	5.91125	1
DCAF6	55827	-0.918013	0.0052854	23.9398	7.12814	1
DBNDD1	79007	-0.924347	0.00907555	25.4372	6.39318	1
IFIT2	3433	-0.926013	0.014411	21.0781	4.03187	1
CALM3	808	-0.92632	0.0154384	17.8581	4.21494	1
DSG3	1830	-0.927538	0.0161083	17.3757	8.49436	1
BNC2	54796	-0.927582	0.00328546	17.0892	6.41418	1
C1orf21	81563	-0.928161	0.00789197	29.6051	4.33101	1
COL4A5	1287	-0.929957	0.00117222	22.2197	4.13608	1
NFIB	4781	-0.930096	0.000190434	39.955	6.04362	1
ERBB3	2065	-0.931567	0.00251066	69.7384	6.6026	1
GXYLT2	727936	-0.937031	0.00386565	32.0886	4.3857	1
MKI67	4288	-0.93806	0.0221791	27.9676	2.91858	1
PIK3IP1	113791	-0.939903	0.0169257	15.0262	9.3226	1
PLK1	5347	-0.940679	0.00971509	16.6378	1.83854	1
MXD4	10608	-0.942081	0.0136747	20.6256	6.73451	1
PLSCR4	57088	-0.944443	0.00040186	18.1949	6.35369	1
BMP4	652	-0.947332	0.000717389	54.282	4.05708		1
SLITRK5	26050	-0.947927	0.00566082	45.8614	3.53663	1
CNPY4	245812	-0.947999	0.0361526	24.8361	4.07131	1
ELAVL2	1993	-0.949304	0.00387249	12.2926	4.04192	1
SOX4	6659	-0.950127	0.000363629	27.9183	3.77933	1
SCD5	79966	-0.953814	0.00887218	56.3468	4.88815	1
RHOBTB2	23221	-0.954102	4.83e-05	21.2835	5.79189	1
DENND3	22898	-0.954272	0.000789902	100.448	5.23123	1
MECOM	2122	-0.958831	0.00629685	44.5696	5.90712	1
VGLL3	389136	-0.959608	0.0285801	23.8877	2.23544	1
COL5A1	1289	-0.959879	0.000390727	13.5686	5.62091	1
PTGER2	5732	-0.961281	0.0199914	55.0409	5.53124	1
SSBP2	23635	-0.961393	0.0344193	15.6337	2.31882	1
PDGFB	5155	-0.961445	0.0106841	12.5786	4.8212	1
OSR1	130497	-0.961539	0.0230053	19.8853	4.4373	1
STK17B	9262	-0.965875	0.00141713	14.8301	3.02007	1
MAP3K8	1326	-0.966945	0.0209135	38.0345	5.66738		1
SLC7A8	23428	-0.967639	0.00632301	15.364	3.74475	1
CAP2	10486	-0.968795	0.0010444	23.8005	1.8963	1
MCAM	4162	-0.969525	2.92e-05	41.415	4.97681	1
CCNB1	891	-0.978049	0.0204837	121.875	7.73359		1
ATP8A1	10396	-0.978066	0.00110139	15.5156	8.70587	1
ANLN	54443	-0.981298	0.0130616	40.5737	3.12879	1
MEGF9	1955	-0.982068	0.00115237	18.5192	8.44596	1
CCDC102A	92922	-0.984025	0.00285929	40.2758	6.34689	1
ITGA1	3672	-0.985996	0.00171338	30.9181	3.61391	1
FAM111B	374393	-0.988233	0.00242691	36.1298	6.22363	1
GAS6	2621	-0.990284	0.00348021	32.7384	6.81309	1
EMP2	2013	-0.990729	0.0206433	29.2159	7.51821	1
GFOD1	54438	-0.992137	0.0132061	15.4391	6.53013	1
FAM127C	441518	-0.994411	0.0101665	18.4358	4.45839	1
RORB	6096	-0.994889	0.0173854	20.1507	2.65259	1
MAMLD1	10046	-0.99693	0.00206384	16.4497	0.725942	1
GPR137C	283554	-1.00297	0.0363559	34.0692	4.95076	1
DUBR	344595	-1.00726	0.000699501	12.2618	3.17992	1
ANXA6	309	-1.00883	0.00732997	46.299	3.33568	1
SAPCD2	89958	-1.01054	0.00803444	22.8371	8.12288	1
RBM47	54502	-1.01066	0.0010444	22.1271	4.93081	1
DCST1	149095	-1.01076	0.0339738	41.3871	4.23665	1
ADAMTS1	9510	-1.01321	0.0166825	12.5705	0.356167		1
HMGN3	9324	-1.01497	0.0424972	16.7117	1.37263	1
IRX2	153572	-1.02088	0.00017044	11.463	6.23423	1
ETS2	2114	-1.02145	0.000230914	71.9784	6.77342	1
USP43	124739	-1.02288	0.000831382	65.1517	7.03534	1
VILL	50853	-1.02425	0.049085	43.9957	3.69919	1
LEPROT	54741	-1.02657	0.000238022	10.733	3.03568	1
FBXL7	23194	-1.0321	0.00306886	64.4583	6.50889	1
RARG	5916	-1.03374	0.0132061	30.4012	4.44674	1
ADAMTS3	9508	-1.03394	0.00846612	18.4317	5.95595	1
ZFP14	57677	-1.03473	0.00158612	21.489	2.17086	1
CFH	3075	-1.03516	0.00571291	36.7754	3.63608	1
TMEM63C	57156	-1.04128	0.0209135	24.6663	1.87895	1
ADAMTS12	81792	-1.0454	0.0101665	15.2637	1.53013	1
HHIP-AS1	646576	-1.04783	0.00512678	20.1757	2.69824	1
NCAM1	4684	-1.0482	0.00454819	25.4598	2.63093	1
ARHGAP20	57569	-1.04845	0.0397424	26.5174	3.16751	1
AMOT	154796	-1.04945	0.0033622	11.8107	2.14708	1
CENPF	1063	-1.0497	0.000847579	29.5964	5.1268	1
TTC32	130502	-1.05067	0.000355569	43.8825	8.3792	1
LMNB1	4001	-1.05197	0.000667479	56.7793	3.68811	1
AK4	205	-1.0526	8.1e-05	47.065	8.05069		1
NACAD	23148	-1.05296	0.0282322	87.0197	6.49441	1
PCSK9	255738	-1.0578	0.00631853	13.6427	2.25424	1
TP53INP2	58476	-1.05813	0.0279448	24.0581	7.65035	1
SOX12	6666	-1.05854	0.016555	13.7045	5.23148	1
MAPT	4137	-1.06111	0.031549	16.8701	5.32395	1
DUSP1	1843	-1.06149	0.00238995	12.9693	0.893007	1
CRISPLD1	83690	-1.07019	0.00547005	32.8913	6.67122	1
LBH	81606	-1.07305	0.00898246	24.9602	2.48825	1
BEX1	55859	-1.07395	0.0206347	21.1937	4.65931	1
IL18	3606	-1.08237	0.000238022	15.4467	4.35045	1
FADS2	9415	-1.08804	0.00881928	64.3861	6.37683		1
ACAP3	116983	-1.08907	0.0266296	21.3378	9.18296	1
PDGFC	56034	-1.09227	0.00429054	13.9615	5.48846	1
PRR5L	79899	-1.09573	3.69e-05	27.1661	6.13991	1
LRRC75A	388341	-1.09596	0.0130616	108.548	5.08899	1
CITED2	10370	-1.0965	0.00171395	18.5239	4.1751	1
ARHGAP24	83478	-1.10001	4.83e-05	36.2141	5.37852	1
SEMA3C	10512	-1.10116	0.00510612	100.242	3.92927	1
PADI2	11240	-1.1026	0.0139121	25.7226	5.71239	1
PCDHB5	26167	-1.10697	0.0205745	18.098	3.79504	1
DNAH11	8701	-1.11099	0.0374792	15.3822	0.699252		1
FGFBP1	9982	-1.11134	0.0389945	12.1142	3.51507		1
CCL28	56477	-1.11501	0.0205753	11.9116	4.59074	1
TNFAIP8L1	126282	-1.11605	0.00383757	15.4501	2.30166	1
FOXO1	2308	-1.11652	0.00510612	28.2771	4.07502	1
BST1	683	-1.11741	0.0284614	25.7214	5.46371	1
PDZD2	23037	-1.12671	0.0192071	13.5918	2.18971	1
HOGA1	112817	-1.12694	0.0140002	15.8972	4.46914	1
DNAJC22	79962	-1.12966	0.00745719	17.9278	1.42104	1
TAGLN2	8407	-1.12996	0.0113487	22.5202	1.49938	1
PARD3B	117583	-1.1325	0.00340387	19.4876	8.97297	1
OBSL1	23363	-1.13538	0.0264376	29.4662	4.57379	1
TNS2	23371	-1.13601	0.00171673	14.0103	6.50659	1
ANPEP	290	-1.14617	0.00288108	36.1748	6.16615	1
CCDC121	79635	-1.15035	0.00680428	31.0626	5.77391	1
TSPAN2	10100	-1.15149	0.0284548	23.2487	2.02952	1
KCNJ2	3759	-1.1552	0.0433142	13.5991	2.11335	1
CGN	57530	-1.15654	0.000397573	11.3705	3.10686	1
TRNP1	388610	-1.16219	0.00110953	54.4698	4.57757	1
SLC16A14	151473	-1.16224	6.77e-05	40.8347	4.88553		1
SORL1	6653	-1.16227	0.0318461	91.0911	7.57481	1
MIR205HG	642587	-1.16657	0.00460713	12.9751	4.62102	1
SDC2	6383	-1.16786	0.0114748	26.5898	3.98001	1
TUBA1A	7846	-1.16882	0.0159136	19.3996	6.12518	1
SORT1	6272	-1.17509	5.59e-05	17.1758	5.28231	1
COBL	23242	-1.17623	0.000230732	95.6477	7.43703	1
TRIM29	23650	-1.18112	0.00404471	65.4744	5.5003	1
TGFBR2	7048	-1.18255	0.0283207	27.738	6.01445	1
RBMS3	27303	-1.18542	0.00171395	13.6267	8.08469	1
CADPS2	93664	-1.18596	0.0408903	36.2504	4.66665	1
NR2F2	7026	-1.19011	3.58e-05	11.6626	3.10834	1
ST3GAL6	10402	-1.19085	0.0201112	109.577	5.84854	1
PHLPP1	23239	-1.19244	0.0122211	15.6394	3.42604	1
RIMKLA	284716	-1.20159	0.00222792	18.9565	6.38108	1
TSPOAP1	9256	-1.203	0.0315887	33.1606	1.65594	1
PLPP3	8613	-1.20389	0.000312838	12.9518	1.12576	1
PTK2B	2185	-1.20404	0.000894316	58.7015	4.56232	1
CDC20P1	157956	-1.20949	0.0047908	43.7005	5.9968	1
SMIM10	644538	-1.21041	0.0205745	26.1576	2.96045	1
SKIDA1	387640	-1.21176	0.0200907	15.4761	2.42896	1
SPARC	6678	-1.215	0.000110691	15.5568	0.713398	1
ARL6IP5	10550	-1.21753	0.00187018	79.8974	8.46053	1
PCDH9	5101	-1.22789	0.00260815	35.2743	7.11075	1
BANK1	55024	-1.22915	0.0210904	31.8653	2.9466	1
COL5A2	1290	-1.23131	0.000515691	15.288	1.63777	1
ZBTB8B	728116	-1.23197	0.0265585	50.8651	4.51837	1
LDHA	3939	-1.24024	0.00189693	13.9327	1.13703	1
STOM	2040	-1.24264	0.00387249	35.0957	9.41162	1
PIF1	80119	-1.24748	0.0120376	28.1878	8.32187	1
NR2F1	7025	-1.24911	0.00124387	19.0756	5.24599	1
TRIM6	117854	-1.25318	0.0191864	39.2746	2.98506	1
SFXN3	81855	-1.25436	0.000956103	15.8592	1.34609	1
ZFP36L2	678	-1.25675	0.000435762	43.0429	5.71812	1
FGF14	2259	-1.26241	0.0120058	53.8078	7.06936	1
CMPK2	129607	-1.26607	0.0230438	19.0285	1.37787	1
TCF7L1	83439	-1.26887	0.000241337	14.7795	1.75381	1
DHRS13	147015	-1.27156	0.00990235	64.0859	3.02534	1
FJX1	24147	-1.27174	0.0104581	20.4662	3.59686	1
NEBL	10529	-1.27801	0.000886517	20.0881	5.25994	1
CAV1	857	-1.27995	0.00129533	43.807	6.19004	1
LPAR6	10161	-1.28083	0.0331205	39.25	8.58684	1
FZD2	2535	-1.28095	0.00860916	12.7595	1.66195	1
KLHL13	90293	-1.28232	0.00602297	21.5246	4.24185	1
FILIP1L	11259	-1.28249	0.0133817	24.4082	2.78441		1
KBTBD7	84078	-1.28564	0.000643491	18.2	0.767811	1
S100A10	6281	-1.28832	0.00846612	47.7809	4.16561	1
WSCD1	23302	-1.29064	0.0010444	21.6559	7.88376	1
VWA5A	4013	-1.29165	0.000495723	41.407	2.88875	1
PRKD1	5587	-1.29527	0.00143121	51.7304	4.95155	1
ST3GAL5	8869	-1.29618	0.0078001	38.2156	5.03882	1
EDN2	1907	-1.30507	0.0271626	22.3599	3.80828	1
FBLN2	2199	-1.31037	0.0122674	13.8675	2.27712	1
TSPAN15	23555	-1.31199	0.0264376	18.9237	5.13243	1
GGT5	2687	-1.31395	0.0476526	14.001	3.62988	1
COL12A1	1303	-1.31542	0.00434793	10.8714	5.4512	1
TMPO-AS1	100128191	-1.32596	0.0237116	27.0449	5.95341	1
SCARA3	51435	-1.33018	0.00189693	14.6566	3.49378	1
SLC26A2	1836	-1.33756	0.000204088	35.0954	6.69228	1
SCNN1A	6337	-1.33819	0.00490918	68.2044	7.24051	1
NXPH3	11248	-1.3402	0.0184439	26.0703	7.85566	1
PPP1R16B	26051	-1.34421	0.0010574	16.1422	1.17513	1
MLLT3	4300	-1.3449	0.000733249	41.5832	4.5734	1
PBX1	5087	-1.34559	0.000407395	45.7615	4.00206	1
MGARP	84709	-1.34692	0.0482957	54.0883	3.21977		1
LRAT	9227	-1.3478	0.00225942	10.8009	3.87025	1
MIR503HG	84848	-1.35076	0.0238632	32.9808	2.44276	1
SPACA6	147650	-1.3514	0.0192071	14.6203	1.93885	1
DISP2	85455	-1.3539	0.000530496	15.8962	2.60401	1
HIST1H2BH	8345	-1.35413	0.0363559	50.0599	1.17572	1
TMEM139	135932	-1.35508	0.00564379	12.2329	0.352775	1
ZNF233	353355	-1.35583	0.0180342	24.7512	1.40938	1
NDRG2	57447	-1.35597	0.0182308	16.3519	1.49195	1
TRIB2	28951	-1.35622	0.0146364	16.2667	3.81745	1
ARID5B	84159	-1.35977	0.000515691	17.773	3.98686		1
SIM1	6492	-1.36361	0.00288714	51.3083	4.68634	1
HR	55806	-1.36468	0.0216293	30.9732	2.9619	1
FAM46B	115572	-1.37186	0.00366128	15.1413	7.17193	1
MAML3	55534	-1.37359	0.0300527	28.6906	5.47534	1
IQGAP2	10788	-1.37598	0.023167	13.2785	0.748527	1
TIMP2	7077	-1.37817	4.08e-05	14.7848	1.3539	1
RAB42	115273	-1.37985	0.0329403	105.722	7.86798	1
PTGER4	5734	-1.38285	0.0141881	12.7948	1.4325	1
SYNPO	11346	-1.38525	0.0109804	17.9629	2.86693	1
PRRT2	112476	-1.38568	0.0424296	19.7319	5.57688	1
PPM1H	57460	-1.38603	0.000188881	11.4764	2.22684	1
PDK4	5166	-1.38678	0.00136871	70.0064	4.14652	1
KIAA0319	9856	-1.39012	0.0106841	38.4967	3.35761	1
TNS3	64759	-1.39092	0.000135746	19.7391	0.390215	1
MOB3B	79817	-1.39242	0.000242839	77.1948	6.65092	1
PKP2	5318	-1.39483	0.00424567	63.8571	3.883	1
LSS	4047	-1.39672	0.00286279	27.2988	6.1994	1
FAM124A	220108	-1.39684	0.0399482	31.1338	5.56362	1
PIK3R3	8503	-1.40588	0.000632165	11.7861	3.4061	1
TNFAIP8L3	388121	-1.40688	0.00460162	48.274	4.20248	1
SLC2A12	154091	-1.41687	0.0339362	26.607	5.5785	1
FLVCR2	55640	-1.41698	0.00365402	12.65	1.46337	1
SLC2A4	6517	-1.41931	0.0140002	28.7231	3.51546	1
LAMA5	3911	-1.42476	0.00424567	17.9811	1.06155	1
ATP8B1	5205	-1.43461	0.0481153	27.2981	8.64924	1
FLJ46284	441369	-1.43758	0.0150547	10.8214	6.65695	1
SUSD2	56241	-1.44517	0.00171807	17.4238	-0.412451	1
RGMA	56963	-1.44619	0.0332102	36.1485	5.75633	1
SVEP1	79987	-1.44996	0.021969	12.7455	3.57662	1
SPTLC3	55304	-1.45249	0.000410182	15.0746	7.11158	1
COL4A4	1286	-1.457	8.73e-05	54.324	3.74689	1
PLB1	151056	-1.45964	0.0439468	86.0698	6.93932	1
IRS1	3667	-1.46341	0.0105607	11.2602	-0.179429	1
ZFHX4-AS1	100192378	-1.46426	0.021385	19.991	6.52561		1
ARHGAP28	79822	-1.46471	0.0274488	15.214	1.11483	1
HHIP	64399	-1.46747	0.0345098	13.7903	2.27363	1
CDC42BPG	55561	-1.47048	3.58e-05	12.5417	3.78726	1
PRICKLE1	144165	-1.47424	0.00173544	111.575	4.60907		1
KRT19	3880	-1.48137	0.0206026	36.0342	3.60961	1
GRIA4	2893	-1.48486	0.00928402	15.4575	8.50129	1
MAOA	4128	-1.48748	0.000372529	20.8612	1.10211	1
CH17-360D5.2	653145	-1.48997	0.000534009	56.8402	6.64522	1
CCNI2	645121	-1.49669	0.045187	11.1463	0.0734678	1
ITGB8	3696	-1.50064	0.000396052	55.3784	4.62072		1
NTF3	4908	-1.50082	0.049378	10.7017	1.98471	1
APLN	8862	-1.50127	0.00410253	27.4742	1.66638	1
TMEM130	222865	-1.50442	0.041817	11.5603	1.05202	1
EDIL3	10085	-1.50501	1.56e-05	151.096	7.33498	1
PDE3A	5139	-1.5062	0.00039448	55.467	4.10835	1
RTN4RL1	146760	-1.50799	0.00837307	21.6137	0.67625	1
IKZF2	22807	-1.51486	0.00128715	39.3744	3.81609	1
CASC10	399726	-1.52177	0.00130534	38.6926	1.86375	1
HIST1H2AG	8969	-1.52271	0.00273569	31.3273	0.652427	1
KIF20A	10112	-1.52494	0.000110691	80.8511	7.86441		1
NYNRIN	57523	-1.53759	0.00167114	36.1628	1.51104	1
SDK1	221935	-1.54172	6.24e-05	92.963	3.53586	1
PDGFRL	5157	-1.54744	0.0394445	11.8452	3.3115	1
REEP1	65055	-1.55445	0.0303391	13.2347	3.04513	1
PLD1	5337	-1.55717	0.000559925	49.8061	3.97556	1
FAM198A	729085	-1.56144	0.0430938	11.3966	3.05709	1
DISC1	27185	-1.56583	0.00200555	34.146	1.52125	1
ABCD2	225	-1.56734	0.00750087	22.6583	2.98677	1
LINC00565	100861555	-1.56746	0.0152553	17.4207	0.633823	1
NEXN	91624	-1.56943	0.000274613	62.1336	3.44548	1
SYNGR3	9143	-1.57425	0.0182896	16.2447	1.43517	1
TGFBR3	7049	-1.57693	0.00028503	61.8854	5.65817	1
ANKRD65	441869	-1.58289	0.0264376	13.9983	1.20241	1
MAP2K6	5608	-1.58505	0.0181799	16.2937	2.05214	1
SAMD5	389432	-1.5852	0.000617635	48.6331	3.9282	1
PDZD7	79955	-1.58863	0.00468149	26.4556	2.50497	1
PDGFRB	5159	-1.59656	0.00442554	26.9088	4.41858	1
EPSTI1	94240	-1.59753	0.00260192	32.1368	4.62233	1
LPAR1	1902	-1.60664	0.00109626	41.1503	6.02431	1
ALCAM	214	-1.61214	0.00206384	34.2492	8.59858	1
DKK1	22943	-1.61923	0.0104581	20.0841	4.93344		1
KDR	3791	-1.63832	0.00170257	35.9623	0.763964	1
MIR99AHG	388815	-1.64038	0.00193393	34.5188	1.42892	1
MISP	126353	-1.65196	0.000378975	56.5282	4.80543	1
SEMA3A	10371	-1.65656	1.69e-05	145.273	4.0909	1
ITGBL1	9358	-1.66363	0.00716418	23.0508	4.57156	1
IFIT1	3434	-1.66557	0.0036336	28.8047	4.59145		1
COL8A1	1295	-1.66702	0.0171184	16.6633	8.47527	1
IFI44	10561	-1.67574	7.96e-05	88.3594	4.81375		1
NREP	9315	-1.68312	0.000530496	50.7213	3.53261	1
GAS1RR	100506834	-1.69605	0.0149143	17.5957	3.09144	1
SORBS2	8470	-1.69801	0.0041366	27.5472	4.6524	1
MN1	4330	-1.69963	0.000442818	52.9607	2.52936	1
SLC1A3	6507	-1.70117	0.00107171	41.4456	4.12504	1
SMOC1	64093	-1.71162	0.000190836	70.7063	5.15433	1
MARCKS	4082	-1.71597	0.0010574	41.6343	7.50653	1
EPN3	55040	-1.71698	2.32e-05	128.563	2.92055	1
DENND2A	27147	-1.71799	0.0212853	15.2496	3.3586	1
HTR1B	3351	-1.71855	0.042233	11.5066	1.44564	1
CSPG5	10675	-1.71907	0.0110534	19.657	1.8944	1
MEIS1	4211	-1.74631	0.00286279	31.1409	5.02189	1
CCBE1	147372	-1.75247	0.000167101	73.7378	5.80222	1
GJA1	2697	-1.7561	1.93e-05	134.141	6.0721	1
JPH2	57158	-1.76573	0.00171857	36.1259	4.75569	1
PDGFD	80310	-1.77078	0.0130157	18.5549	3.89102	1
TMEM105	284186	-1.77473	0.0419873	11.4733	-0.695951	1
PPARGC1A	10891	-1.78063	0.0119495	19.1437	4.92307	1
PRR16	51334	-1.7865	0.00038382	56.1308	3.13667	1
TNS1	7145	-1.79089	3.01e-05	120.378	3.42279	1
NEURL1B	54492	-1.79498	0.00510612	25.7222	5.49438	1
LOX	4015	-1.81086	1.05e-05	166.526	5.8684	1
ARHGDIB	397	-1.82069	0.0152841	17.4288	3.38522	1
KLHL4	56062	-1.83409	0.000375182	56.2274	2.61053	1
NEGR1	257194	-1.83802	0.000311107	60.2408	3.52648	1
SOX5	6660	-1.84794	0.045259	11.077	-1.12631	1
CDKN2C	1031	-1.8559	0.0160459	17.1145	6.57278	1
MID1	4281	-1.87203	4.08e-05	106.959	5.87485	1
SFRP1	6422	-1.87384	0.000292742	61.2431	4.81816	1
TNFSF10	8743	-1.87414	0.0140702	18.0098	3.09325	1
PPL	5493	-1.8776	1.93e-05	136.465	7.68074	1
RASGRF1	5923	-1.8871	0.000530496	50.279	2.11648	1
LINC00920	100505865	-1.89066	0.00189114	34.7977	-0.0813728	1
DDAH2	23564	-1.89888	0.0237226	14.6502	3.22125	1
ZNF608	57507	-1.90219	3.06e-05	118.427	5.02259	1
ID3	3399	-1.90289	0.00151217	37.6821	3.21734		1
USP2	9099	-1.90837	0.0140291	18.0277	3.98519	1
CADM3-AS1	100131825	-1.92056	0.0348663	12.4857	1.3232	1
FAT4	79633	-1.9331	0.0257173	14.1701	5.77743	1
MEST	4232	-1.93714	7.73e-05	89.7849	4.13478	1
SOWAHA	134548	-1.94037	0.00702658	23.0065	0.0049263	1
SLIT3	6586	-1.94123	0.0134988	18.2388	0.778887	1
AGR2	10551	-1.94487	0.021385	15.2169	1.73893	1
IGFL1	374918	-1.95932	0.0312422	13.0931	0.769538	1
KRT15	3866	-1.97801	0.024564	14.4437	3.67664		1
COL25A1	84570	-1.98687	0.0155182	17.3433	2.03954	1
RAB30	27314	-2.0015	9.65e-05	84.7726	4.96667	1
FAM65B	9750	-2.01204	0.0036336	28.809	2.86795	1
PROM2	150696	-2.01712	0.000188881	71.1918	3.73699	1
OASL	8638	-2.02301	0.0010574	41.5893	2.59555	1
RUNX1T1	862	-2.03509	0.00581934	24.5771	0.113877	1
NKX2-1	7080	-2.0519	0.00388792	27.8544	0.00686637	1
LINC01843	101927934	-2.07835	0.0261518	14.0782	1.42673	1
SMAD6	4091	-2.0807	0.0120181	19.0702	0.243861		1
APOB	338	-2.08366	0.00392982	27.9687	0.821217	1
SEMA6B	10501	-2.08689	0.0109186	19.7699	1.9184	1
ANKRD1	27063	-2.0992	0.020573	15.4839	2.60322	1
TLL1	7092	-2.12539	0.0201112	15.6366	-0.0633098	1
CAPN6	827	-2.14163	0.00594771	24.3149	0.0378344	1
PRUNE2	158471	-2.14601	0.00928402	20.9429	3.46789	1
FGFR2	2263	-2.14929	0.00197343	34.6927	5.05906	1
EDN1	1906	-2.15296	0.0010574	41.6445	2.31395	1
LINC01836	107985343	-2.18581	0.000230732	65.3521	1.9421	1
GDF7	151449	-2.18606	0.00149306	37.812	1.38214	1
ANO2	57101	-2.18878	0.0101665	20.2515	2.28342	1
RAB26	25837	-2.19252	0.0465443	10.9922	2.75084	1
EFEMP1	2202	-2.20958	7.69e-06	208.086	8.95705	1
GPR17	2840	-2.2195	0.00895784	21.2147	0.231062	1
EYA1	2138	-2.22752	0.000244534	64.5661	4.01944	1
RSAD2	91543	-2.23189	0.00167114	36.4227	2.12602	1
TMEM255A	55026	-2.24065	0.000872547	43.6908	1.30571		1
TTLL6	284076	-2.26602	0.0300527	13.2953	-0.608626	1
VAV3	10451	-2.27341	0.0213819	15.2211	1.37338	1
CADM3	57863	-2.28049	0.000394618	55.5152	6.70677	1
SLC22A3	6581	-2.29205	0.0366203	12.2207	3.59786	1
ABCA8	10351	-2.29736	0.000644702	47.9495	2.87937	1
AQP3	360	-2.31246	0.0089261	21.2389	4.36636		1
CCDC80	151887	-2.31692	0.000160014	74.4651	5.57783	1
PCDH18	54510	-2.3332	3.58e-05	112.017	3.89954	1
STEAP4	79689	-2.35969	0.00921651	20.9984	3.31915	1
EPB41L4A-AS2	54508	-2.38329	0.0143562	17.8183	-0.364924	1
KLRC2	3822	-2.39099	0.00461208	26.5631	0.456784	1
PDE4B	5142	-2.39519	0.000289321	60.8286	1.24853	1
PRSS23	11098	-2.41639	0.000667479	47.5137	6.51846	1
ATP6V0A4	50617	-2.43469	0.000722006	45.727	-0.484685	1
OLFML2B	25903	-2.43982	0.00622304	24.1042	-0.345394	1
BMF	90427	-2.44469	0.0397663	11.8088	4.41494	1
STAC2	342667	-2.454	0.0206347	15.4443	3.6477	1
KRT5	3852	-2.4612	7.95e-06	187.374	9.15715	1
ATP8B3	148229	-2.47876	0.0233203	14.7525	1.88945	1
MIR210HG	100506211	-2.48845	0.00392294	28.0114	0.444913	1
ACKR1	2532	-2.52156	0.00185202	35.3835	4.14685	1
CACNG4	27092	-2.54931	0.00718135	22.9787	1.86289		1
CNR1	1268	-2.5757	0.00019926	69.6301	3.31981	1
SLITRK6	84189	-2.59385	0.00339044	29.4465	-0.336217	1
NPR3	4883	-2.60388	4.74e-05	103.339	6.73327	1
RGS4	5999	-2.6056	0.0403104	11.7389	-1.32186	1
CYP4X1	260293	-2.62032	0.0126956	18.7093	3.29386	1
IFI44L	10964	-2.64053	0.000530496	50.6353	4.77895	1
NPY2R	4887	-2.66122	0.00286279	31.1384	1.14115	1
LGSN	51557	-2.66755	0.0182308	16.2683	-0.603616	1
THSD7B	80731	-2.69223	0.0315841	13.0343	-0.576259	1
CD24	100133941	-2.70074	0.000312838	59.6596	6.72914	1
PALM3	342979	-2.70358	0.0143562	17.8897	1.92318	1
LINC00473	90632	-2.71282	0.00131144	38.7586	-0.225357	1
B4GALNT2	124872	-2.72009	0.00429521	26.8913	-0.22507	1
LINC00964	157381	-2.72671	0.0468758	10.9563	-0.922986	1
PHACTR3	116154	-2.72715	5.59e-05	98.1898	3.66865	1
AFF3	3899	-2.74439	0.0172165	16.6308	2.95729	1
ZNF467	168544	-2.7882	0.00669006	23.5973	1.43078	1
GSDMC	56169	-2.80265	0.00639611	23.9138	0.886639	1
CPA4	51200	-2.87567	0.000152366	75.9581	4.10037	1
ANKRD2	26287	-2.92208	0.0016559	36.7145	2.43332		1
HIF3A	64344	-2.93042	0.0011954	40.1875	0.41956	1
SYT8	90019	-2.94564	0.000842756	44.3699	5.90358	1
OLFML2A	169611	-3.03959	0.00187018	35.2901	5.00452	1
HPGD	3248	-3.05252	0.0365737	12.2248	-0.320875	1
PEG10	23089	-3.0555	7.69e-06	204.457	9.03201		1
CLIC5	53405	-3.09062	0.00512678	25.6692	0.532412	1
METTL7A	25840	-3.11939	0.00340387	29.4743	4.7898		1
SEMA6D	80031	-3.17472	0.000458322	52.9541	1.81842	1
TNNI2	7136	-3.23213	0.000607821	48.8663	3.67645	1
SLC38A4	55089	-3.25425	0.000225531	67.3667	2.48212	1
CDKN1C	1028	-3.29834	0.00716754	23.0325	0.653194	1
ATOH8	84913	-3.29953	0.0114748	19.3997	4.14678		1
GAS1	2619	-3.30067	0.000441324	53.6476	6.50726	1
FMO2	2327	-3.37173	0.024727	14.4114	-0.258433	1
CYP4B1	1580	-3.51194	0.00189222	35.1516	2.97677	1
PDE6A	5145	-3.60848	0.000241337	65.0201	0.719815	1
SULT1E1	6783	-3.63589	0.00183082	35.5454	1.7862		1
IGFL2-AS1	645553	-3.70894	0.0147642	17.7071	0.901421	1
GALNT15	117248	-3.71583	4.08e-05	106.922	2.19609	1
CACNA2D3	55799	-3.75555	0.0389798	11.9152	0.155076	1
ANGPT1	284	-3.84854	0.000173803	72.7631	2.64924	1
PLCE1-AS1	100128054	-3.87764	3.58e-05	110.31	0.834631	1
PTPRQ	374462	-3.87974	0.000493663	52.0114	1.35114	1
ADH1B	125	-3.91949	0.0162447	16.9989	0.480423	1
TNNT2	7139	-3.9303	0.00676939	23.5099	3.70568	1
CA9	768	-4.10124	0.000666883	47.6019	2.26612	1
KCNJ16	3773	-4.23571	0.0180342	16.3635	-0.632367	1
CXCR4	7852	-4.32971	0.00102384	42.2281	1.82835	1
FGG	2266	-4.47745	0.00264351	31.9354	0.921059	1
CXCL14	9547	-4.71216	0.0356842	12.3693	0.853736		1
ABCB5	340273	-4.75329	0.0229435	14.8473	-1.24877	1
FGB	2244	-5.49243	0.000312838	59.6716	0.715902	1
						1176	134
