# Supplementary material for: Effect of concentration and duration of particulate matter exposure on the transcriptome and DNA methylome of bronchial epithelial cells
Source: Environ Epigenet. 2021 Feb 28;7(1):dvaa022. doi: 10.1093/eep/dvaa022 (PMC7928203; doi:10.1093/eep/dvaa022)
Supplement: dvaa022_Supplementary_Data [file dvaa022_supplementary_data.zip › STable 2 High dose 24h DE pathways and genes.xlsx]

## Sheet: Sheet1
Supplemental Table 2
Genes Differentially Expressed After High-Dose PM2.5 Exposure (30 µg/cm2), Grouped by Pathways
Pathway	FDR	Genes
Cytokine-cytokine receptor interaction (38 genes)	3.29364e-06	CXCL14, IL24, CXCR4, GDF15, LIF, IL11, IL1RL1, IL1A, CCL20, NGFR, IL1B, BMP6, TNFSF15, NGF, GDF7, CXCL8, TSLP, CXCL3, TNFSF10, CLCF1, EDA2R, CXCL2, TNFRSF12A, IL1RL2, IL32, IL27RA, TGFBR2, TNFRSF10B, CCL28, IL18, IL1R1, TNFRSF10D, TNFRSF1B, BMP4, GDF11, TNFSF13, TNFSF9, CXCL16
Glycine, serine and threonine metabolism (13 genes)	0.000190232	DMGDH, SDSL, CTH, MAOA, SARDH, PSAT1, ALAS1, SHMT2, CBS, CBSL, PGAM1, SHMT1, GLDC
MAPK signaling pathway (40 genes)	0.0004176	DUSP2, HSPA6, ANGPT1, CACNA2D3, IL1A, FLNC, CACNG4, ANGPT4, NGFR, IL1B, DUSP5, NGF, FGFR2, EREG, RELB, RASGRF1, PDGFD, KDR, PDGFRB, VEGFA, MAP2K6, NTF3, PLA2G4C, GADD45A, FOS, PDGFA, TGFBR2, PDGFC, DUSP1, MAPT, IL1R1, NR4A1, MAP3K8, PDGFB, MECOM, ERBB3, CACNB3, FGFR3, AREG, NFKB2
Rheumatoid arthritis (17 genes)	0.0004176	IL1A, IL1B, IL11, TNFSF13, CTSL, FOS, IL18, ATP6V1E2, ICAM1, CXCL8, MMP1, ATP6V0A4, TLR2, ATP6V0A2, ANGPT1, CCL20, VEGFA
Biosynthesis of amino acids (17 genes)	0.00135432	GLUL, GPT2, PKM, SHMT1, PYCR1, PGAM1, SHMT2, BCAT1, SDSL, CBS, PGK1, CBSL, PSAT1, CTH, NAGS, GOT1, ASNS
PI3K-Akt signaling pathway (44 genes)	0.00341378	ANGPT1, ANGPT4, NGFR, NGF, FGFR2, EREG, LAMB3, ITGA11, PDGFD, KDR, CDKN1A, LPAR1, PDGFRB, VEGFA, LAMA1, TLR2, NTF3, ITGB8, IRS1, COL4A4, LAMA5, PIK3R3, PDGFA, LPAR6, PHLPP1, PDGFC, THBS4, NR4A1, ITGA1, PDGFB, ERBB3, COL4A5, COL4A3, F2R, FGFR3, MDM2, AREG, PIK3R1, ITGB4, CDKN1B, MAGI1, HSP90B1, YWHAH, CDK2
Arrhythmogenic right ventricular cardiomyopathy (16 genes)	0.00341378	LMNA, DAG1, PKP2, LEF1, GJA1, ITGB4, SGCG, TCF7L1, ITGB8, CACNB3, JUP, ITGA11, CACNG4, TCF7, CACNA2D3, ITGA1
Prostate cancer (20 genes)	0.00341378	MDM2, CDKN1A, PDGFA, PDGFC, PDGFB, CDKN1B, FOXO1, PDGFRB, LEF1, TCF7L1, PIK3R1, PLAT, PLAU, HSP90B1, TCF7, FGFR2, PDGFD, PIK3R3, NKX3-1, CDK2
Mineral absorption (12 genes)	0.00341378	FTL, TRPM6, ATP1B1, STEAP2, SLC30A1, MT1X, SLC31A1, MT2A, HMOX1, CYBRD1, MT1E, FTH1
Fluid shear stress and atherosclerosis (24 genes)	0.00341378	NQO1, BMP4, KDR, PLAT, HSP90B1, CAV1, HMOX1, ARHGEF2, IL1A, IL1B, PDGFA, IL1R1, PDGFB, MAP2K6, CALM3, CTSL, SQSTM1, SDC2, PIK3R1, FOS, SDC4, EDN1, DUSP1, PIK3R3, ICAM1, VEGFA
Osteoclast differentiation (16 genes)	0.0163953	IL1A, IL1B, TREM2, IL1R1, FYN, MAP2K6, TGFBR2, SQSTM1, JUNB, PIK3R1, FOS, FOSB, RELB, PIK3R3, NFKB2, FOSL1
Transcriptional misregulation in cancer (24 genes)	0.0396573	MDM2, CDKN1A, PDGFA, CDK14, CDKN1B, NGFR, CCNA1, FOXO1, CDKN2C, TGFBR2, MLLT3, NFKBIZ, GADD45A, PLAT, HPGD, PLAU, JUP, MEIS1, CXCL8, EYA1, ARNT2, RUNX2, RUNX1T1, PBX1
Complement and coagulation cascades (9 genes)	0.0409144	PLAU, CFH, FGB, F2R, FGG, PROS1, SERPINE1, SERPINB2, PLAT
Hypertrophic cardiomyopathy (13 genes)	0.0409144	LMNA, TPM1, TNNT2, DAG1, ITGB4, SGCG, ITGB8, CACNB3, ITGA11, EDN1, CACNG4, CACNA2D3, ITGA1
FDR = false discovery rate
