# Supplementary material for: Effect of concentration and duration of particulate matter exposure on the transcriptome and DNA methylome of bronchial epithelial cells
Source: Environ Epigenet. 2021 Feb 28;7(1):dvaa022. doi: 10.1093/eep/dvaa022 (PMC7928203; doi:10.1093/eep/dvaa022)
Supplement: dvaa022_Supplementary_Data [file dvaa022_supplementary_data.zip › STable 3 High dose 24h low dose 24h meta genes.xlsx]

## Sheet: low dose 24h and high dose 24h 
Supplemental Table 3
Genes Differentially Expressed From Both High (30 µg/cm2) and Low (1 µg/cm2) Dose PM2.5 Treatment
		Effect of high dose (30 µg/cm2) PM2.5		Effect of low dose (1 µg/cm2) PM2.5
Gene symbol	Entrez ID	Log fold change	adjusted p-value	Log fold change	adjusted p-value
TIE1	7075	3.3184	0.0337083	-4.29626	1
RGS4	5999	-2.6056	0.0403104	-3.81787	0.404675
ANKRD1	27063	-2.0992	0.020573	-1.88831	0.812566
SLITRK6	84189	-2.59385	0.00339044	-1.87663	0.418322
CXCL14	9547	-4.71216	0.0356842	-1.66526	1
IL1RL1	9173	2.73513	0.00582223	-1.53396	1
SMOC1	64093	-1.71162	0.000190836	-1.4042	0.0188089
HHIP	64399	-1.46747	0.0345098	-1.37744	0.937831
DUSP5	1847	2.2402	0.00814025	-1.36119	1
ADH1B	125	-3.91949	0.0162447	-1.31158	1
LINC00473	90632	-2.71282	0.00131144	-1.22585	1
COL8A1	1295	-1.66702	0.0171184	-1.22354	1
CLIC5	53405	-3.09062	0.00512678	-1.21102	1
PTGER4	5734	-1.38285	0.0141881	-1.13671	0.831969
PCDH18	54510	-2.3332	3.58e-05	-1.09192	0.140876
CXCL8	3576	2.13551	0.00314778	-1.08082	1
KCNJ2	3759	-1.1552	0.0433142	-1.07406	1
ZFHX4-AS1	100192378	-1.46426	0.021385	-1.06416	1
OASL	8638	-2.02301	0.0010574	-1.05447	0.820484
EFEMP1	2202	-2.20958	7.69e-06	-1.04765	0.0178507
ACKR1	2532	-2.52156	0.00185202	-1.03489	1
NPY2R	4887	-2.66122	0.00286279	-1.03408	1
SLC22A3	6581	-2.29205	0.0366203	-1.03369	1
RTN4RL1	146760	-1.50799	0.00837307	-1.02155	0.95847
CYP4X1	260293	-2.62032	0.0126956	-1.0179	1
SOX5	6660	-1.84794	0.045259	-0.995036	1
CYP4B1	1580	-3.51194	0.00189222	-0.969365	1
DKK1	22943	-1.61923	0.0104581	-0.963948	1
ADTRP	84830	2.08904	0.00981056	-0.952046	1
IFI44	10561	-1.67574	7.96e-05	-0.944061	0.0990173
ABCB5	340273	-4.75329	0.0229435	-0.939257	1
CADM3	57863	-2.28049	0.000394618	-0.924656	1
CXCR4	7852	-4.32971	0.00102384	-0.920208	1
SLIT3	6586	-1.94123	0.0134988	-0.91865	1
TRIB2	28951	-1.35622	0.0146364	-0.917956	1
LEF1	51176	1.75064	0.0294351	-0.915315	1
RSAD2	91543	-2.23189	0.00167114	-0.912279	1
CADM3-AS1	100131825	-1.92056	0.0348663	-0.899692	1
THSD7B	80731	-2.69223	0.0315841	-0.895131	1
GPR3	2827	1.07762	0.0241024	-0.889953	1
PRSS23	11098	-2.41639	0.000667479	-0.880278	1
PDE4B	5142	-2.39519	0.000289321	-0.874299	1
FOS	2353	1.39114	0.00943171	-0.860732	1
GGT5	2687	-1.31395	0.0476526	-0.857244	1
LOX	4015	-1.81086	1.05e-05	-0.848858	0.0379051
PEG10	23089	-3.0555	7.69e-06	-0.811676	0.48059
PLCE1-AS1	100128054	-3.87764	3.58e-05	-0.810104	1
AGR2	10551	-1.94487	0.021385	-0.803534	1
PTX3	5806	3.69587	0.000197246	-0.785179	1
DUSP1	1843	-1.06149	0.00238995	-0.78468	0.404675
SFRP1	6422	-1.87384	0.000292742	-0.777734	0.929128
FJX1	24147	-1.27174	0.0104581	-0.77741	1
PDE4D	5144	-0.694865	0.0257719	-0.777346	0.404675
SERPINE1	5054	2.51907	0.00361708	-0.771388	1
EDN1	1906	-2.15296	0.0010574	-0.767811	1
HIF3A	64344	-2.93042	0.0011954	-0.764276	1
GDF7	151449	-2.18606	0.00149306	-0.761336	1
ATP6V0A4	50617	-2.43469	0.000722006	-0.753259	1
PHACTR3	116154	-2.72715	5.59e-05	-0.742079	1
CA9	768	-4.10124	0.000666883	-0.740757	1
FOSL1	8061	2.12198	0.00432253	-0.724056	1
TGFBR2	7048	-1.18255	0.0283207	-0.722311	1
ALCAM	214	-1.61214	0.00206384	-0.715849	1
GALNT15	117248	-3.71583	4.08e-05	-0.713918	1
KCNJ16	3773	-4.23571	0.0180342	-0.699562	1
TNNT2	7139	-3.9303	0.00676939	-0.689786	1
CAV1	857	-1.27995	0.00129533	-0.671583	0.937831
ITGBL1	9358	-1.66363	0.00716418	-0.668391	1
CDKN1C	1028	-3.29834	0.00716754	-0.660064	1
ADAMTS1	9510	-1.01321	0.0166825	-0.656241	1
SEMA3A	10371	-1.65656	1.69e-05	-0.634267	0.229941
PDE6A	5145	-3.60848	0.000241337	-0.626468	1
SULT1E1	6783	-3.63589	0.00183082	-0.622886	1
SLC26A2	1836	-1.33756	0.000204088	-0.621678	0.547764
IRS1	3667	-1.46341	0.0105607	-0.620473	1
VWA5A	4013	-1.29165	0.000495723	-0.619167	0.834458
HTR1B	3351	-1.71855	0.042233	-0.615935	1
ABCA8	10351	-2.29736	0.000644702	-0.61095	1
VWCE	220001	1.19942	0.0201558	0.609298	1
ALOXE3	59344	1.91076	0.000628598	0.610935	1
C7orf57	136288	1.85322	0.0454339	0.622478	1
DUSP15	128853	2.79303	0.000717389	0.629439	1
MATN1-AS1	100129196	1.71553	0.0216247	0.638757	1
AQP3	360	-2.31246	0.0089261	0.640217	1
NIPAL4	348938	1.02263	0.00981657	0.646547	1
ATP9A	10079	1.64879	0.0101489	0.659763	1
SLC6A9	6536	1.77269	0.0498277	0.670867	1
SLC7A11	23657	2.93638	0.00260815	0.679403	1
STC2	8614	1.63329	8.73e-05	0.679691	0.521376
CLMP	79827	0.7072	0.00634081	0.692226	0.229553
LCE1B	353132	2.35081	0.00604163	0.696336	1
SRRM2-AS1	100128788	1.1584	0.0291556	0.702614	1
PIR	8544	1.26518	0.011419	0.70951	1
RUBCNL	80183	1.64122	0.0212853	0.71436	1
PADI2	11240	-1.1026	0.0139121	0.715549	1
LCE1F	353137	1.43563	0.0314616	0.717871	1
PAPPA2	60676	5.29101	0.00216106	0.737927	1
ALDH1A3	220	0.922304	0.0404572	0.750424	1
FTH1P15	2507	2.63524	0.00039448	0.756988	1
LCN2	3934	3.03798	0.00347997	0.764676	1
IL1A	3552	2.64309	0.00285929	0.773034	1
C1QTNF12	388581	1.57403	0.00809926	0.779185	1
TSHZ3	57616	1.60259	0.0139798	0.785354	1
ANGPT4	51378	2.51092	0.0413435	0.785845	1
LCE1C	353133	2.22502	0.00340947	0.786912	1
PRDM1	639	0.87493	0.0394445	0.78959	1
RNASE7	84659	2.4121	0.0356842	0.806378	1
NGFR	4804	2.4878	6.25e-05	0.811052	0.961455
TXNRD1	7296	2.37871	0.000831382	0.830267	1
MT3	4504	2.00163	0.0439241	0.836797	1
TRPM6	140803	1.62581	0.0262459	0.84734	1
EGR2	1959	2.08485	0.0132708	0.894764	1
RYR1	6261	1.33039	0.00632221	0.896386	0.961455
GCC2-AS1	644903	1.24578	0.0390427	0.906647	1
RAB39B	116442	4.78969	0.000157393	0.913772	1
NQO1	1728	1.94705	1.93e-05	0.924031	0.0736616
TNFRSF1B	7133	0.994391	0.0204963	0.925588	0.756413
TNRC6C-AS1	100131096	2.02176	0.0204505	0.927246	1
NGF	4803	2.20591	0.00902258	0.927643	1
SLCO2A1	6578	1.62592	0.0161357	0.933145	1
SLC3A2	6520	1.10971	0.0150946	0.936399	0.820484
RPLP0P2	113157	8.25566	0.000230732	0.967129	1
RUNDC3A	10900	1.25616	0.0437708	0.979892	1
CYSRT1	375791	1.00749	0.0254561	0.983267	0.726038
AZIN1-AS1	100506753	1.53955	0.0161357	0.993832	1
FTL	2512	2.78432	5.87e-05	1.01393	0.628569
NEURL1	9148	2.30946	0.000228839	1.09688	0.547764
AKR1C2	1646	2.0986	0.00676939	1.10569	1
LUCAT1	100505994	3.56235	0.00912743	1.1435	1
IGFN1	91156	4.04806	0.0149099	1.15468	1
FTLP3	284764	3.3716	3.99e-05	1.15475	0.878958
TRIM16L	147166	2.43558	1.69e-05	1.16159	0.0531567
LHX3	8022	2.45949	0.00394606	1.22733	1
IL1B	3553	2.45193	0.000705615	1.27098	0.812566
HTRA3	94031	3.86393	0.000382207	1.3416	1
TNFSF15	9966	2.23452	0.00247443	1.34252	0.953521
TIPARP	25976	1.43818	0.00936704	1.34378	0.404675
SLC7A5	8140	1.13005	0.000155936	1.35287	0.000386872
SPOCD1	90853	5.39527	4.16e-05	1.35878	1
SERPINB2	5055	4.86377	0.0016559	1.38309	1
SLC30A2	7780	3.29209	0.00744741	1.40846	1
RUNX2	860	1.38896	0.0143562	1.46288	0.364344
BMF	90427	-2.44469	0.0397663	1.4834	1
EID3	493861	2.74716	0.0216293	1.48729	1
SLC7A11-AS1	641364	4.10394	0.00584326	1.50207	1
NMRAL2P	344887	5.22768	7.95e-06	1.61656	0.404675
IL24	11009	4.36257	1.86e-05	1.75409	0.170583
TATDN2P3	100420458	4.94485	0.0155607	1.76259	1
ITGA11	22801	1.89998	0.00115197	1.90335	0.0373822
NKD2	85409	1.67101	0.00528052	2.04805	0.0379051
CYP1B1	1545	1.90184	3.06e-05	2.05773	0.000157061
NPTX1	4884	3.14217	0.00361708	2.27202	0.521376
AHRR	57491	1.52025	0.00031847	2.43306	0.000157061
CYP1A1	1543	4.34054	0.000289321	6.86045	0.000157061
red highlight designates upregulation, blue highlight designates downregulation
green highlight designates adjusted p-value (false discovery rate) < 0.05
